# Supplementary material for: Angioplasty induces epigenomic remodeling in injured arteries
Source: Life Sci Alliance. 2022 Feb 15;5(5):e202101114. doi: 10.26508/lsa.202101114 (PMC8860099; doi:10.26508/lsa.202101114)
Supplement: Supplementary file 8 [file LSA-2021-01114_TableS7.xlsx]

## Sheet: Intervals
Sample	Interval	Chromosome	Start	End	Length	Peak Summit	Peak Val	Avg Val	BinCount	CGIslandCount	PromoterCount	GeneCount	Gene List	Dist to Start	Position	UCSC Link
1_Injured_BRD4_up	0	1	9568200	9591399	23199	9586208	25	6.75702	712	0	0	1	Aig1	79027	in gene	1_Injured_BRD4_up::1::0_chr1
1_Injured_BRD4_up	1	1	9645400	9669799	24399	9665568	48	9.48209	726	2	1	1	Aig1	-333	upstream	1_Injured_BRD4_up::1::1_chr1
1_Injured_BRD4_up	2	1	13001200	13007799	6599	13001440	19	4.96774	186	0	0	0				1_Injured_BRD4_up::1::2_chr1
1_Injured_BRD4_up	3	1	14144400	14150399	5999	14146768	20	6.27586	174	0	0	0				1_Injured_BRD4_up::1::3_chr1
1_Injured_BRD4_up	4	1	15341800	15351199	9399	15346880	17	5.14634	287	0	0	0				1_Injured_BRD4_up::1::4_chr1
1_Injured_BRD4_up	5	1	15951800	15970799	18999	15967312	70	8.45983	585	1	1	1	LOC683206	-3292	upstream	1_Injured_BRD4_up::1::5_chr1
1_Injured_BRD4_up	6	1	16030000	16039599	9599	16033600	25	6.13636	286	0	0	0				1_Injured_BRD4_up::1::6_chr1
1_Injured_BRD4_up	7	1	20849600	20858799	9199	20853696	27	8.63214	280	0	0	1	Arhgap18	26141	in gene	1_Injured_BRD4_up::1::7_chr1
1_Injured_BRD4_up	8	1	22729200	22737599	8399	22735328	20	5.55	260	0	0	1	Akap7	113420	in gene	1_Injured_BRD4_up::1::8_chr1
1_Injured_BRD4_up	9	1	23179600	23187399	7799	23183136	12	4.37705	244	0	0	0				1_Injured_BRD4_up::1::9_chr1
1_Injured_BRD4_up	10	1	23194400	23200799	6399	23197072	20	8.59297	199	0	0	0				1_Injured_BRD4_up::1::10_chr1
1_Injured_BRD4_up	11	1	23398800	23413599	14799	23407616	19	7.01525	459	0	0	0				1_Injured_BRD4_up::1::11_chr1
1_Injured_BRD4_up	12	1	23454000	23487599	33599	23464096	58	10.5964	1048	0	0	0				1_Injured_BRD4_up::1::12_chr1
1_Injured_BRD4_up	13	1	23517800	23541399	23599	23538976	32	9.7176	733	0	0	0				1_Injured_BRD4_up::1::13_chr1
1_Injured_BRD4_up	14	1	25874000	25882199	8199	25876864	26	9.82031	256	0	0	0				1_Injured_BRD4_up::1::14_chr1
1_Injured_BRD4_up	15	1	36506800	36511199	4399	36508848	12	5.2197	132	0	0	1	Adamts16	39677	in gene	1_Injured_BRD4_up::1::15_chr1
1_Injured_BRD4_up	16	1	36531400	36538399	6999	36532992	13	4.40476	210	0	0	1	Adamts16	63821	in gene	1_Injured_BRD4_up::1::16_chr1
1_Injured_BRD4_up	17	1	36642000	36657799	15799	36643520	34	9.37372	487	0	0	0				1_Injured_BRD4_up::1::17_chr1
1_Injured_BRD4_up	18	1	36662200	36666999	4799	36665600	15	6.12057	141	0	0	0				1_Injured_BRD4_up::1::18_chr1
1_Injured_BRD4_up	19	1	48593200	48606999	13799	48599200	17	6.61485	431	0	0	2	Sytl3, Ezr	64897, 35311	downstream, in gene	1_Injured_BRD4_up::1::19_chr1
1_Injured_BRD4_up	20	1	49036600	49054799	18199	49046912	28	8.22883	555	0	0	0				1_Injured_BRD4_up::1::20_chr1
1_Injured_BRD4_up	21	1	49060200	49071599	11399	49066592	28	8.49857	349	0	0	0				1_Injured_BRD4_up::1::21_chr1
1_Injured_BRD4_up	22	1	49087600	49103399	15799	49100144	25	7.85216	487	0	0	0				1_Injured_BRD4_up::1::22_chr1
1_Injured_BRD4_up	23	1	49104200	49118199	13999	49111360	31	10.9816	435	0	0	0				1_Injured_BRD4_up::1::23_chr1
1_Injured_BRD4_up	24	1	49122800	49131599	8799	49129888	43	12.1345	275	0	0	0				1_Injured_BRD4_up::1::24_chr1
1_Injured_BRD4_up	25	1	49143400	49152799	9399	49145792	17	7.03103	290	0	0	0				1_Injured_BRD4_up::1::25_chr1
1_Injured_BRD4_up	26	1	49171600	49178799	7199	49173424	39	15.0267	225	0	0	0				1_Injured_BRD4_up::1::26_chr1
1_Injured_BRD4_up	27	1	51882200	51897799	15599	51888400	25	7.64449	481	0	0	0				1_Injured_BRD4_up::1::27_chr1
1_Injured_BRD4_up	28	1	54316400	54323599	7199	54320736	25	8.53778	225	0	0	1	Ccr6	14438	in gene	1_Injured_BRD4_up::1::28_chr1
1_Injured_BRD4_up	29	1	54337000	54351199	14199	54345856	32	9.63014	438	0	1	1	Ccr6	-10682	upstream	1_Injured_BRD4_up::1::29_chr1
1_Injured_BRD4_up	30	1	57717400	57745399	27999	57729952	29	7.16919	857	0	0	0				1_Injured_BRD4_up::1::30_chr1
1_Injured_BRD4_up	31	1	57749200	57770399	21199	57753056	35	10.1526	662	0	0	0				1_Injured_BRD4_up::1::31_chr1
1_Injured_BRD4_up	32	1	57773600	57797199	23599	57796544	32	8.03434	728	1	0	0				1_Injured_BRD4_up::1::32_chr1
1_Injured_BRD4_up	33	1	75148400	75153999	5599	75150240	19	6.50286	175	0	1	1	Lilrb4	942	in gene	1_Injured_BRD4_up::1::33_chr1
1_Injured_BRD4_up	34	1	75177000	75184999	7999	75180928	14	4.63136	236	0	0	0				1_Injured_BRD4_up::1::34_chr1
1_Injured_BRD4_up	35	1	81998600	82020399	21799	82005152	50	10.7596	674	1	1	1	Bcl3	5199	in gene	1_Injured_BRD4_up::1::35_chr1
1_Injured_BRD4_up	36	1	82489400	82536199	46799	82522752	65	9.92411	1410	2	2	2	Kcnn4, Smg9	28995, -312	downstream, upstream	1_Injured_BRD4_up::1::36_chr1
1_Injured_BRD4_up	37	1	82579200	82592199	12999	82587552	63	9.60442	407	0	1	1	Plaur	310	in gene	1_Injured_BRD4_up::1::37_chr1
1_Injured_BRD4_up	38	1	86255600	86267399	11799	86260912	25	7.40599	367	0	1	2	Fcgbp, Fcgbpl1	40933, -13925	in gene, upstream	1_Injured_BRD4_up::1::38_chr1
1_Injured_BRD4_up	39	1	90570200	90593599	23399	90583264	33	7.95467	728	0	0	1	Fam187b	18730	downstream	1_Injured_BRD4_up::1::39_chr1
1_Injured_BRD4_up	40	1	92432600	92442599	9999	92438592	31	8.42395	309	0	1	1	Cebpg	-10990	upstream	1_Injured_BRD4_up::1::40_chr1
1_Injured_BRD4_up	41	1	103964000	103971999	7999	103966144	22	7.69038	239	0	1	1	Ldha	-9065	upstream	1_Injured_BRD4_up::1::41_chr1
1_Injured_BRD4_up	42	1	105957400	105973999	16599	105967552	13	5.45674	497	0	0	1	Nav2	336230	in gene	1_Injured_BRD4_up::1::42_chr1
1_Injured_BRD4_up	43	1	105979600	105990999	11399	105985424	24	6.75072	349	0	0	1	Nav2	354102	in gene	1_Injured_BRD4_up::1::43_chr1
1_Injured_BRD4_up	44	1	126023000	126055999	32999	126049856	48	10.8713	1002	0	0	0				1_Injured_BRD4_up::1::44_chr1
1_Injured_BRD4_up	45	1	126071600	126082799	11199	126080384	24	8.02286	350	0	0	0				1_Injured_BRD4_up::1::45_chr1
1_Injured_BRD4_up	46	1	128152200	128186799	34599	128161728	41	10.315	1054	0	0	1	Chsy1	66375	downstream	1_Injured_BRD4_up::1::46_chr1
1_Injured_BRD4_up	47	1	128964200	128977799	13599	128971616	19	5.36675	409	0	0	1	Adamts17	93396	in gene	1_Injured_BRD4_up::1::47_chr1
1_Injured_BRD4_up	48	1	136554400	136561599	7199	136556480	22	9.08108	222	0	0	0				1_Injured_BRD4_up::1::48_chr1
1_Injured_BRD4_up	49	1	141623800	141632399	8599	141625760	36	11.7175	269	0	0	0				1_Injured_BRD4_up::1::49_chr1
1_Injured_BRD4_up	50	1	141642400	141656799	14399	141645568	27	7.51382	434	0	0	0				1_Injured_BRD4_up::1::50_chr1
1_Injured_BRD4_up	51	1	141666600	141678399	11799	141673440	18	5.72928	362	0	0	0				1_Injured_BRD4_up::1::51_chr1
1_Injured_BRD4_up	52	1	142897200	142908599	11399	142905024	21	7.55747	348	0	0	0				1_Injured_BRD4_up::1::52_chr1
1_Injured_BRD4_up	53	1	142909400	142920199	10799	142912192	19	5.23548	310	0	0	0				1_Injured_BRD4_up::1::53_chr1
1_Injured_BRD4_up	54	1	146497400	146501999	4599	146500128	20	7.88652	141	0	0	0				1_Injured_BRD4_up::1::54_chr1
1_Injured_BRD4_up	55	1	147000800	147009599	8799	147006880	14	5.50943	265	0	0	1	RGD1305254	148099	in gene	1_Injured_BRD4_up::1::55_chr1
1_Injured_BRD4_up	56	1	147353000	147420799	67799	147394240	49	14.0748	2098	0	0	1	Arnt2	90933	in gene	1_Injured_BRD4_up::1::56_chr1
1_Injured_BRD4_up	57	1	168202800	168207999	5199	168206624	21	8.18519	162	0	0	1	Nars2	71095	in gene	1_Injured_BRD4_up::1::57_chr1
1_Injured_BRD4_up	58	1	184936400	184959599	23199	184948800	48	10.8863	721	0	0	0				1_Injured_BRD4_up::1::58_chr1
1_Injured_BRD4_up	59	1	185715800	185731599	15799	185723360	13	4.56033	489	0	0	1	Spon1	119453	in gene	1_Injured_BRD4_up::1::59_chr1
1_Injured_BRD4_up	60	1	192150800	192170599	19799	192161760	25	7.95447	615	0	0	1	LOC100911093	18625	downstream	1_Injured_BRD4_up::1::60_chr1
1_Injured_BRD4_up	61	1	203979200	203983799	4599	203981760	18	8.44444	135	0	1	1	Il21r	975	in gene	1_Injured_BRD4_up::1::61_chr1
1_Injured_BRD4_up	62	1	205146600	205155999	9399	205152528	14	5.67742	279	0	0	0				1_Injured_BRD4_up::1::62_chr1
1_Injured_BRD4_up	63	1	206581200	206591599	10399	206583808	18	5.15823	316	0	1	2	Itgam, Itgax	60919, 83	downstream, in gene	1_Injured_BRD4_up::1::63_chr1
1_Injured_BRD4_up	64	1	206771000	206788599	17599	206779136	25	7.06145	537	0	0	2	RGD1310127, Ahsp	-15743, 11910	upstream, downstream	1_Injured_BRD4_up::1::64_chr1
1_Injured_BRD4_up	65	1	212928800	212959399	30599	212940800	33	9.23579	950	0	0	1	Adam12	228395	in gene	1_Injured_BRD4_up::1::65_chr1
1_Injured_BRD4_up	66	1	212960200	212970599	10399	212964224	22	8.20615	325	0	0	1	Adam12	204971	in gene	1_Injured_BRD4_up::1::66_chr1
1_Injured_BRD4_up	67	1	212971600	212982999	11399	212979008	18	5.30836	347	0	0	1	Adam12	190187	in gene	1_Injured_BRD4_up::1::67_chr1
1_Injured_BRD4_up	68	1	212991000	213014399	23399	213012736	34	7.675	720	0	0	1	Adam12	156459	in gene	1_Injured_BRD4_up::1::68_chr1
1_Injured_BRD4_up	69	1	213016600	213043799	27199	213035808	28	6.93012	830	0	0	1	Adam12	133387	in gene	1_Injured_BRD4_up::1::69_chr1
1_Injured_BRD4_up	70	1	213068400	213072799	4399	213069888	9	4.40876	137	0	0	1	Adam12	99307	in gene	1_Injured_BRD4_up::1::70_chr1
1_Injured_BRD4_up	71	1	213076400	213085399	8999	213083232	11	4.59124	274	0	0	1	Adam12	85963	in gene	1_Injured_BRD4_up::1::71_chr1
1_Injured_BRD4_up	72	1	213086600	213123799	37199	213115712	32	7.99913	1146	0	0	1	Adam12	53483	in gene	1_Injured_BRD4_up::1::72_chr1
1_Injured_BRD4_up	73	1	213125800	213140399	14599	213138176	12	4.36486	444	0	0	1	Adam12	31019	in gene	1_Injured_BRD4_up::1::73_chr1
1_Injured_BRD4_up	74	1	213154600	213174199	19599	213160016	15	4.22998	587	0	1	1	Adam12	9179	in gene	1_Injured_BRD4_up::1::74_chr1
1_Injured_BRD4_up	75	1	213220000	213236399	16399	213227392	40	9.99606	507	1	0	0				1_Injured_BRD4_up::1::75_chr1
1_Injured_BRD4_up	76	1	213265400	213273399	7999	213268992	23	7.88477	243	0	0	1	LOC100302465	93792	downstream	1_Injured_BRD4_up::1::76_chr1
1_Injured_BRD4_up	77	1	214874200	214902799	28599	214895072	24	7.42938	885	0	1	1	Ptpre	15973	in gene	1_Injured_BRD4_up::1::77_chr1
1_Injured_BRD4_up	78	1	214941200	214953799	12599	214952256	46	7.32817	387	1	1	1	Mki67	225	in gene	1_Injured_BRD4_up::1::78_chr1
1_Injured_BRD4_up	79	1	219223800	219239999	16199	219232688	30	10.8478	506	0	1	3	Mir202, LOC680693, Adam8	-18042, 3501, 15762	upstream, in gene, downstream	1_Injured_BRD4_up::1::79_chr1
1_Injured_BRD4_up	80	1	229119400	229127399	7999	229121280	19	6.91393	244	0	1	1	LOC689961	-11628	upstream	1_Injured_BRD4_up::1::80_chr1
1_Injured_BRD4_up	81	1	234421800	234437599	15799	234433664	30	8.4449	490	0	1	2	LOC100912336, Ms4a13-ps1	-8968, 23277	upstream, downstream	1_Injured_BRD4_up::1::81_chr1
1_Injured_BRD4_up	82	1	234551200	234565399	14199	234555808	28	8.97674	430	0	1	2	Ms4a14, Ms4a7	-3972, 14260	upstream, in gene	1_Injured_BRD4_up::1::82_chr1
1_Injured_BRD4_up	83	1	234566200	234577999	11799	234572976	16	6.15027	366	0	1	1	Ms4a7	-2908	upstream	1_Injured_BRD4_up::1::83_chr1
1_Injured_BRD4_up	84	1	235886600	235892799	6199	235888656	15	7.02073	193	0	1	2	Mpeg1, Dtx4	1740, 26648	in gene, downstream	1_Injured_BRD4_up::1::84_chr1
1_Injured_BRD4_up	85	1	252703800	252713399	9599	252706464	22	8.07692	299	0	0	1	LOC499339	57316	downstream	1_Injured_BRD4_up::1::85_chr1
1_Injured_BRD4_up	86	1	254549800	254560999	11199	254557440	25	7.90265	339	0	0	0				1_Injured_BRD4_up::1::86_chr1
1_Injured_BRD4_up	87	1	255540800	255571599	30799	255565333	20	7.34796	957	0	0	2	Uhrf2, Gldc	89304, 59242	downstream, in gene	1_Injured_BRD4_up::1::87_chr1
1_Injured_BRD4_up	88	1	258104000	258112799	8799	258108256	22	6.64074	270	0	0	1	Sgms1	73958	in gene	1_Injured_BRD4_up::1::88_chr1
1_Injured_BRD4_up	89	1	261815800	261821399	5599	261816352	14	5.28824	170	0	0	1	Htr7	63385	in gene	1_Injured_BRD4_up::1::89_chr1
1_Injured_BRD4_up	90	1	263525000	263530399	5399	263525600	16	6.14024	164	0	0	1	Kif11	6024	in gene	1_Injured_BRD4_up::1::90_chr1
1_Injured_BRD4_up	91	1	268040000	268049599	9599	268047120	14	4.80405	296	0	0	1	Pik3ap1	46657	in gene	1_Injured_BRD4_up::1::91_chr1
1_Injured_BRD4_up	92	2	1864200	1869399	5199	1866912	17	6.37267	161	0	0	0				1_Injured_BRD4_up::1::92_chr2
1_Injured_BRD4_up	93	2	19514600	19522599	7999	19516880	23	7.67089	237	0	0	0				1_Injured_BRD4_up::1::93_chr2
1_Injured_BRD4_up	94	2	19534400	19539199	4799	19535616	20	6.90604	149	0	0	0				1_Injured_BRD4_up::1::94_chr2
1_Injured_BRD4_up	95	2	53492800	53501399	8599	53495568	55	17.1245	257	0	1	1	Adamts6	-875	upstream	1_Injured_BRD4_up::1::95_chr2
1_Injured_BRD4_up	96	2	53648000	53658199	10199	53651552	20	6.88571	315	0	0	1	Adamts6	155109	in gene	1_Injured_BRD4_up::1::96_chr2
1_Injured_BRD4_up	97	2	53663400	53667199	3799	53663776	12	4.59322	118	0	0	1	Adamts6	167333	in gene	1_Injured_BRD4_up::1::97_chr2
1_Injured_BRD4_up	98	2	53680000	53749999	69999	53736896	73	12.4756	2172	0	0	1	Adamts6	240453	downstream	1_Injured_BRD4_up::1::98_chr2
1_Injured_BRD4_up	99	2	53751600	53766599	14999	53762272	37	11.2998	467	0	0	0				1_Injured_BRD4_up::1::99_chr2
1_Injured_BRD4_up	100	2	53777200	53811599	34399	53780768	35	8.11205	1062	0	0	0				1_Injured_BRD4_up::1::100_chr2
1_Injured_BRD4_up	101	2	53818200	53839199	20999	53828608	45	9.9816	652	0	0	1	Cwc27	219901	downstream	1_Injured_BRD4_up::1::101_chr2
1_Injured_BRD4_up	102	2	53893200	53898799	5599	53897024	14	5.76744	172	0	0	1	Cwc27	151485	in gene	1_Injured_BRD4_up::1::102_chr2
1_Injured_BRD4_up	103	2	60254800	60267799	12999	60255872	19	7.25831	391	0	0	1	Pde4d	220768	in gene	1_Injured_BRD4_up::1::103_chr2
1_Injured_BRD4_up	104	2	64099400	64110199	10799	64104320	18	4.81677	322	0	1	1	Gzmk	5672	in gene	1_Injured_BRD4_up::1::104_chr2
1_Injured_BRD4_up	105	2	64126000	64141399	15399	64130400	23	7.80335	478	0	1	1	Esm1	-6799	upstream	1_Injured_BRD4_up::1::105_chr2
1_Injured_BRD4_up	106	2	64340600	64343599	2999	64341280	15	6.34043	94	0	0	0				1_Injured_BRD4_up::1::106_chr2
1_Injured_BRD4_up	107	2	71733000	71738799	5799	71734400	13	5.35028	177	0	0	1	Itga1	88720	in gene	1_Injured_BRD4_up::1::107_chr2
1_Injured_BRD4_up	108	2	75128600	75132199	3599	75131296	9	4.83929	112	0	0	0				1_Injured_BRD4_up::1::108_chr2
1_Injured_BRD4_up	109	2	83612000	83633599	21599	83622272	24	6.80816	662	0	0	1	Adamts12	27979	in gene	1_Injured_BRD4_up::1::109_chr2
1_Injured_BRD4_up	110	2	83771800	83780599	8799	83776448	15	5.37868	272	0	0	1	C1qtnf3	-12264	upstream	1_Injured_BRD4_up::1::110_chr2
1_Injured_BRD4_up	111	2	83911800	83918799	6999	83915104	12	5.38249	217	0	0	0				1_Injured_BRD4_up::1::111_chr2
1_Injured_BRD4_up	112	2	83930800	83935999	5199	83934760	11	5.49383	162	0	0	0				1_Injured_BRD4_up::1::112_chr2
1_Injured_BRD4_up	113	2	83937200	83946399	9199	83939136	20	7.07664	274	0	0	0				1_Injured_BRD4_up::1::113_chr2
1_Injured_BRD4_up	114	2	97742800	97789399	46599	97750368	28	6.55672	1428	1	0	1	Myo10	161351	in gene	1_Injured_BRD4_up::1::114_chr2
1_Injured_BRD4_up	115	2	128975400	128986399	10999	128979072	23	10.105	343	0	0	0				1_Injured_BRD4_up::1::115_chr2
1_Injured_BRD4_up	116	2	133329800	133342999	13199	133334208	15	6.29455	404	0	0	1	Tmem212	-12388	upstream	1_Injured_BRD4_up::1::116_chr2
1_Injured_BRD4_up	117	2	133502400	133521999	19599	133510848	45	10.6264	613	0	0	1	Pld1	110239	in gene	1_Injured_BRD4_up::1::117_chr2
1_Injured_BRD4_up	118	2	146559400	146564199	4799	146560256	16	6.43333	150	0	0	0				1_Injured_BRD4_up::1::118_chr2
1_Injured_BRD4_up	119	2	147790400	147810399	19999	147806144	24	8.20517	619	0	0	0				1_Injured_BRD4_up::1::119_chr2
1_Injured_BRD4_up	120	2	147851000	147858999	7999	147853472	20	5.87805	246	0	0	0				1_Injured_BRD4_up::1::120_chr2
1_Injured_BRD4_up	121	2	148068600	148108599	39999	148091504	26	7.2496	1238	0	0	1	Phf17	30109	in gene	1_Injured_BRD4_up::1::121_chr2
1_Injured_BRD4_up	122	2	160472400	160484999	12599	160478784	24	7.56919	383	0	0	0				1_Injured_BRD4_up::1::122_chr2
1_Injured_BRD4_up	123	2	160522800	160526199	3399	160524864	19	8.02	100	0	1	1	Dusp14l1	-2553	upstream	1_Injured_BRD4_up::1::123_chr2
1_Injured_BRD4_up	124	2	160528800	160545999	17199	160537344	38	11.9165	515	0	1	1	Dusp14l1	9927	downstream	1_Injured_BRD4_up::1::124_chr2
1_Injured_BRD4_up	125	2	160549400	160566799	17399	160560928	37	11.1858	522	0	0	0				1_Injured_BRD4_up::1::125_chr2
1_Injured_BRD4_up	126	2	160791200	160802199	10999	160799360	25	7.15698	344	0	0	1	Maml3	167966	in gene	1_Injured_BRD4_up::1::126_chr2
1_Injured_BRD4_up	127	2	163327600	163342399	14799	163331280	34	6.33929	448	0	1	1	Postn	18	in gene	1_Injured_BRD4_up::1::127_chr2
1_Injured_BRD4_up	128	2	163353800	163369399	15599	163365248	14	4.68987	474	0	0	1	Postn	33986	downstream	1_Injured_BRD4_up::1::128_chr2
1_Injured_BRD4_up	129	2	163370200	163379399	9199	163377872	17	5.6044	273	0	0	1	Postn	46610	downstream	1_Injured_BRD4_up::1::129_chr2
1_Injured_BRD4_up	130	2	163409000	163416199	7199	163413376	26	11.1822	225	0	0	0				1_Injured_BRD4_up::1::130_chr2
1_Injured_BRD4_up	131	2	163417600	163430799	13199	163417936	18	6.62069	406	0	0	0				1_Injured_BRD4_up::1::131_chr2
1_Injured_BRD4_up	132	2	163431600	163452599	20999	163441312	50	13.8622	653	0	0	0				1_Injured_BRD4_up::1::132_chr2
1_Injured_BRD4_up	133	2	163456600	163468399	11799	163458848	30	8.23497	366	0	0	0				1_Injured_BRD4_up::1::133_chr2
1_Injured_BRD4_up	134	2	163469200	163478999	9799	163477984	26	10.625	296	0	0	0				1_Injured_BRD4_up::1::134_chr2
1_Injured_BRD4_up	135	2	163493600	163501999	8399	163500384	20	6.76806	263	0	0	0				1_Injured_BRD4_up::1::135_chr2
1_Injured_BRD4_up	136	2	184261200	184264199	2999	184262848	12	5.65957	94	0	0	0				1_Injured_BRD4_up::1::136_chr2
1_Injured_BRD4_up	137	2	197625000	197638999	13999	197635616	17	5.57895	418	0	0	1	Fnip2	34709	in gene	1_Injured_BRD4_up::1::137_chr2
1_Injured_BRD4_up	138	2	200249800	200253399	3599	200252320	12	5.83962	106	0	0	0				1_Injured_BRD4_up::1::138_chr2
1_Injured_BRD4_up	139	2	217914200	217925799	11599	217917824	32	8.85873	361	0	1	2	LOC100912338, Fcgr1a	13426, 7388	downstream, in gene	1_Injured_BRD4_up::1::139_chr2
1_Injured_BRD4_up	140	2	223122800	223134799	11999	223131808	16	5.66757	370	0	1	1	Cd2	-7243	upstream	1_Injured_BRD4_up::1::140_chr2
1_Injured_BRD4_up	141	2	228998200	229004599	6399	229002912	13	5.315	200	0	1	1	Cd53	1285	in gene	1_Injured_BRD4_up::1::141_chr2
1_Injured_BRD4_up	142	2	231279800	231289999	10199	231287264	38	12.3574	319	0	0	1	Fam102b	15581	in gene	1_Injured_BRD4_up::1::142_chr2
1_Injured_BRD4_up	143	2	237618600	237634399	15799	237622368	27	8.2364	478	0	1	2	Lrrc39, Dbt	-2668, 31713	upstream, downstream	1_Injured_BRD4_up::1::143_chr2
1_Injured_BRD4_up	144	2	238721800	238727399	5599	238727152	12	4.66667	174	0	0	0				1_Injured_BRD4_up::1::144_chr2
1_Injured_BRD4_up	145	2	255050000	255070599	20599	255063499	22	6.59365	630	0	0	0				1_Injured_BRD4_up::1::145_chr2
1_Injured_BRD4_up	146	2	256246400	256260799	14399	256256000	12	4.31519	441	0	0	2	Gimd1, Aimp1	35689, 35846	downstream, downstream	1_Injured_BRD4_up::1::146_chr2
1_Injured_BRD4_up	147	2	261345400	261353399	7999	261349856	20	6.0122	246	0	0	1	LOC499715	27332	in gene	1_Injured_BRD4_up::1::147_chr2
1_Injured_BRD4_up	148	2	261768400	261773799	5399	261772336	43	8.5092	163	0	1	1	Dapp1	119	in gene	1_Injured_BRD4_up::1::148_chr2
1_Injured_BRD4_up	149	2	269060400	269069399	8999	269067520	17	6.24535	269	0	0	1	Hs2st1	61594	in gene	1_Injured_BRD4_up::1::149_chr2
1_Injured_BRD4_up	150	2	269209000	269227399	18399	269219584	24	5.32353	544	0	0	0				1_Injured_BRD4_up::1::150_chr2
1_Injured_BRD4_up	151	2	271020400	271032199	11799	271024464	18	4.90959	365	0	1	2	Uox, LOC56764	45653, 8107	downstream, downstream	1_Injured_BRD4_up::1::151_chr2
1_Injured_BRD4_up	152	2	272010200	272016999	6799	272013824	16	5.30288	208	0	0	0				1_Injured_BRD4_up::1::152_chr2
1_Injured_BRD4_up	153	3	1420600	1428599	7999	1425862	12	4.95951	247	0	0	0				1_Injured_BRD4_up::1::153_chr3
1_Injured_BRD4_up	154	3	1452800	1457999	5199	1456112	17	5.9	160	0	1	1	Il1rn	76	in gene	1_Injured_BRD4_up::1::154_chr3
1_Injured_BRD4_up	155	3	1519400	1526999	7599	1523136	16	5.00429	233	0	0	1	Pax8	52875	in gene	1_Injured_BRD4_up::1::155_chr3
1_Injured_BRD4_up	156	3	15743400	15752399	8999	15745200	25	8.23132	281	1	0	1	Hmcn2	149898	in gene	1_Injured_BRD4_up::1::156_chr3
1_Injured_BRD4_up	157	3	17528600	17560599	31999	17538832	27	8.05031	974	0	0	1	Ralgps1	209310	in gene	1_Injured_BRD4_up::1::157_chr3
1_Injured_BRD4_up	158	3	20124800	20137599	12799	20136224	31	9.15467	375	0	0	0				1_Injured_BRD4_up::1::158_chr3
1_Injured_BRD4_up	159	3	35341200	35346599	5399	35343424	17	5.16667	168	0	0	0				1_Injured_BRD4_up::1::159_chr3
1_Injured_BRD4_up	160	3	40994000	41012599	18599	41003296	22	5.91594	571	0	0	0				1_Injured_BRD4_up::1::160_chr3
1_Injured_BRD4_up	161	3	41013400	41019199	5799	41016768	19	7.95556	180	0	0	0				1_Injured_BRD4_up::1::161_chr3
1_Injured_BRD4_up	162	3	41607600	41621799	14199	41614592	16	5.05201	423	0	0	0				1_Injured_BRD4_up::1::162_chr3
1_Injured_BRD4_up	163	3	41674800	41696599	21799	41683520	27	5.75526	666	0	0	0				1_Injured_BRD4_up::1::163_chr3
1_Injured_BRD4_up	164	3	41890000	41903599	13599	41898768	27	7.70976	410	0	0	0				1_Injured_BRD4_up::1::164_chr3
1_Injured_BRD4_up	165	3	54079000	54082999	3999	54079920	12	4.99153	118	0	0	0				1_Injured_BRD4_up::1::165_chr3
1_Injured_BRD4_up	166	3	57736000	57741799	5799	57741344	20	7.89888	178	0	0	0				1_Injured_BRD4_up::1::166_chr3
1_Injured_BRD4_up	167	3	61620000	61625999	5999	61621200	12	5.86127	173	0	1	1	RGD1564400	-9807	upstream	1_Injured_BRD4_up::1::167_chr3
1_Injured_BRD4_up	168	3	68445800	68455799	9999	68454027	18	8.0297	303	0	0	0				1_Injured_BRD4_up::1::168_chr3
1_Injured_BRD4_up	169	3	68617200	68627999	10799	68622688	27	8.55891	331	0	0	0				1_Injured_BRD4_up::1::169_chr3
1_Injured_BRD4_up	170	3	68697400	68704799	7399	68701408	39	11.7749	231	0	0	0				1_Injured_BRD4_up::1::170_chr3
1_Injured_BRD4_up	171	3	69285000	69292199	7199	69291680	27	7.95794	214	0	0	1	Agps	98331	in gene	1_Injured_BRD4_up::1::171_chr3
1_Injured_BRD4_up	172	3	75004600	75005799	1199	75005536	13	7.13158	38	0	0	0				1_Injured_BRD4_up::1::172_chr3
1_Injured_BRD4_up	173	3	77625600	77632799	7199	77630880	33	7.92857	224	0	0	0				1_Injured_BRD4_up::1::173_chr3
1_Injured_BRD4_up	174	3	89027600	89040599	12999	89032960	31	8.13065	398	0	0	1	Cd82	37167	in gene	1_Injured_BRD4_up::1::174_chr3
1_Injured_BRD4_up	175	3	89043800	89072999	29199	89070400	39	6.74299	891	1	1	1	Cd82	-273	upstream	1_Injured_BRD4_up::1::175_chr3
1_Injured_BRD4_up	176	3	99467000	99478599	11599	99473376	48	12.9474	361	0	0	0				1_Injured_BRD4_up::1::176_chr3
1_Injured_BRD4_up	177	3	99527600	99534199	6599	99531744	21	5.46734	199	0	0	0				1_Injured_BRD4_up::1::177_chr3
1_Injured_BRD4_up	178	3	99538200	99544799	6599	99540064	14	5.52604	192	0	0	1	Pdhx	36636	downstream	1_Injured_BRD4_up::1::178_chr3
1_Injured_BRD4_up	179	3	101430800	101435999	5199	101432096	14	5.41615	161	1	1	1	Prrg4	1116	in gene	1_Injured_BRD4_up::1::179_chr3
1_Injured_BRD4_up	180	3	107373800	107377399	3599	107374144	20	6.64762	105	1	1	1	Bdnf	2815	in gene	1_Injured_BRD4_up::1::180_chr3
1_Injured_BRD4_up	181	3	107834200	107843199	8999	107841560	13	4.99636	275	0	0	0				1_Injured_BRD4_up::1::181_chr3
1_Injured_BRD4_up	182	3	107852000	107862599	10599	107852422	12	4.57237	304	0	0	0				1_Injured_BRD4_up::1::182_chr3
1_Injured_BRD4_up	183	3	115607800	115613199	5399	115610336	19	7.09467	169	0	0	1	Rasgrp1	-10066	upstream	1_Injured_BRD4_up::1::183_chr3
1_Injured_BRD4_up	184	3	115991000	115995799	4799	115992664	15	5.13103	145	0	0	0				1_Injured_BRD4_up::1::184_chr3
1_Injured_BRD4_up	185	3	116020800	116028199	7399	116025968	17	5.22511	231	0	0	0				1_Injured_BRD4_up::1::185_chr3
1_Injured_BRD4_up	186	3	116191800	116195199	3399	116193920	20	8.11321	106	0	0	0				1_Injured_BRD4_up::1::186_chr3
1_Injured_BRD4_up	187	3	116287400	116292599	5199	116291984	17	6.91875	160	0	0	0				1_Injured_BRD4_up::1::187_chr3
1_Injured_BRD4_up	188	3	116293800	116301199	7399	116295552	16	5.87391	230	0	0	0				1_Injured_BRD4_up::1::188_chr3
1_Injured_BRD4_up	189	3	116326800	116329999	3199	116328864	22	9.19	100	0	0	0				1_Injured_BRD4_up::1::189_chr3
1_Injured_BRD4_up	190	3	116335400	116343599	8199	116342832	13	4.85124	242	0	0	0				1_Injured_BRD4_up::1::190_chr3
1_Injured_BRD4_up	191	3	116408600	116410399	1799	116409600	29	13.6964	56	0	1	1	Thbs1	-1445	upstream	1_Injured_BRD4_up::1::191_chr3
1_Injured_BRD4_up	192	3	116681800	116690399	8599	116686288	47	12.4	255	1	1	1	Gpr176	177	in gene	1_Injured_BRD4_up::1::192_chr3
1_Injured_BRD4_up	193	3	120800800	120807399	6599	120805360	20	7.40201	199	0	0	2	Duoxa1, Duox1	-14422, 12432	upstream, in gene	1_Injured_BRD4_up::1::193_chr3
1_Injured_BRD4_up	194	3	120878800	120890199	11399	120883488	23	6.77273	330	0	1	1	Slc28a2	-13594	upstream	1_Injured_BRD4_up::1::194_chr3
1_Injured_BRD4_up	195	3	124082400	124198399	115999	124097200	34	8.8415	3590	0	0	1	Fbn1	192300	in gene	1_Injured_BRD4_up::1::195_chr3
1_Injured_BRD4_up	196	3	124247200	124286399	39199	124269536	32	10.0016	1220	0	0	1	Fbn1	19964	in gene	1_Injured_BRD4_up::1::196_chr3
1_Injured_BRD4_up	197	3	125486400	125499799	13399	125498512	25	8.86408	412	0	1	1	Atp8b4	-9968	upstream	1_Injured_BRD4_up::1::197_chr3
1_Injured_BRD4_up	198	3	127030600	127036599	5999	127036320	34	11.3155	187	0	0	1	Mall	8838	in gene	1_Injured_BRD4_up::1::198_chr3
1_Injured_BRD4_up	199	3	129065400	129114399	48999	129102240	26	7.58675	1510	0	0	1	LOC100910286	48562	in gene	1_Injured_BRD4_up::1::199_chr3
1_Injured_BRD4_up	200	3	139614400	139636799	22399	139625312	27	8.2684	693	0	0	1	Esf1	62893	downstream	1_Injured_BRD4_up::1::200_chr3
1_Injured_BRD4_up	201	3	145321600	145339399	17799	145335027	24	8.08318	529	0	0	1	Dtd1	134602	in gene	1_Injured_BRD4_up::1::201_chr3
1_Injured_BRD4_up	202	3	145368200	145380199	11999	145377632	18	6.29067	375	0	0	1	Dtd1	177207	downstream	1_Injured_BRD4_up::1::202_chr3
1_Injured_BRD4_up	203	3	146356400	146361599	5199	146360064	13	5.925	160	0	0	1	Rin2	42599	in gene	1_Injured_BRD4_up::1::203_chr3
1_Injured_BRD4_up	204	3	146367200	146412799	45599	146403733	36	7.50429	1400	0	0	1	Rin2	86268	in gene	1_Injured_BRD4_up::1::204_chr3
1_Injured_BRD4_up	205	3	148138800	148152399	13599	148147776	18	5.70944	413	0	0	0				1_Injured_BRD4_up::1::205_chr3
1_Injured_BRD4_up	206	3	148264800	148271599	6799	148271285	21	6.16509	212	0	0	0				1_Injured_BRD4_up::1::206_chr3
1_Injured_BRD4_up	207	3	153824400	153838799	14399	153830928	37	7.96197	447	2	2	2	Fam110a, LOC100363434	6097, 9617	in gene, downstream	1_Injured_BRD4_up::1::207_chr3
1_Injured_BRD4_up	208	3	154734800	154751199	16399	154742592	27	8.41223	507	0	0	1	Tpx2	11635	in gene	1_Injured_BRD4_up::1::208_chr3
1_Injured_BRD4_up	209	3	157691800	157696399	4599	157695424	20	9.45775	142	0	0	1	Mmp24	19272	in gene	1_Injured_BRD4_up::1::209_chr3
1_Injured_BRD4_up	210	3	157699200	157731999	32799	157721280	47	11.4877	1019	1	1	3	Mmp24, Eif6, LOC683506	45128, 7046, 15436	downstream, downstream, downstream	1_Injured_BRD4_up::1::210_chr3
1_Injured_BRD4_up	211	3	158447200	158454799	7599	158450187	10	4.51709	234	0	0	2	Rbl1, Samhd1	52010, -12596	in gene, upstream	1_Injured_BRD4_up::1::211_chr3
1_Injured_BRD4_up	212	3	169673200	169681599	8399	169677856	22	7.64981	257	0	0	0				1_Injured_BRD4_up::1::212_chr3
1_Injured_BRD4_up	213	3	169686800	169697799	10999	169695664	38	11.1047	344	0	0	0				1_Injured_BRD4_up::1::213_chr3
1_Injured_BRD4_up	214	3	171350000	171360199	10199	171354544	24	8.51438	313	0	0	0				1_Injured_BRD4_up::1::214_chr3
1_Injured_BRD4_up	215	3	171361000	171383799	22799	171363381	14	5.31965	682	0	0	1	Nfatc2	136977	downstream	1_Injured_BRD4_up::1::215_chr3
1_Injured_BRD4_up	216	3	176472000	176492999	20999	176482656	19	6.52025	642	0	1	2	Cstf1, Cass4	26155, 7583	downstream, in gene	1_Injured_BRD4_up::1::216_chr3
1_Injured_BRD4_up	217	3	177458400	177477599	19199	177461856	66	22.742	593	1	0	0				1_Injured_BRD4_up::1::217_chr3
1_Injured_BRD4_up	218	3	177542200	177585999	43799	177552736	88	10.4146	1346	0	0	0				1_Injured_BRD4_up::1::218_chr3
1_Injured_BRD4_up	219	4	2889200	2901799	12599	2892608	35	8.76517	379	0	0	0				1_Injured_BRD4_up::1::219_chr4
1_Injured_BRD4_up	220	4	2922200	2925599	3399	2922688	16	8.43396	106	0	0	0				1_Injured_BRD4_up::1::220_chr4
1_Injured_BRD4_up	221	4	10187000	10193999	6999	10188960	39	12.8995	219	0	0	0				1_Injured_BRD4_up::1::221_chr4
1_Injured_BRD4_up	222	4	13115000	13120799	5799	13116928	11	4.00556	180	0	0	0				1_Injured_BRD4_up::1::222_chr4
1_Injured_BRD4_up	223	4	13233800	13238599	4799	13234768	15	6.83893	149	0	0	0				1_Injured_BRD4_up::1::223_chr4
1_Injured_BRD4_up	224	4	19483200	19486599	3399	19484576	11	5.54717	106	0	0	0				1_Injured_BRD4_up::1::224_chr4
1_Injured_BRD4_up	225	4	25688400	25701999	13599	25699424	29	6.35354	396	0	0	0				1_Injured_BRD4_up::1::225_chr4
1_Injured_BRD4_up	226	4	25828400	25841999	13599	25831280	15	5.88698	407	0	0	1	Cdk14	99094	in gene	1_Injured_BRD4_up::1::226_chr4
1_Injured_BRD4_up	227	4	26624200	26629999	5799	26624768	14	6.08571	175	0	0	0				1_Injured_BRD4_up::1::227_chr4
1_Injured_BRD4_up	228	4	27699000	27720799	21799	27707083	28	9.97633	676	0	0	1	Cdk6	162451	in gene	1_Injured_BRD4_up::1::228_chr4
1_Injured_BRD4_up	229	4	27770200	27782799	12599	27774816	46	8.9383	389	0	0	1	Cdk6	94718	in gene	1_Injured_BRD4_up::1::229_chr4
1_Injured_BRD4_up	230	4	27785400	27793399	7999	27792608	18	7.38153	249	0	0	1	Cdk6	76926	in gene	1_Injured_BRD4_up::1::230_chr4
1_Injured_BRD4_up	231	4	27826000	27840799	14799	27833376	21	6.62801	457	0	0	1	Cdk6	36158	in gene	1_Injured_BRD4_up::1::231_chr4
1_Injured_BRD4_up	232	4	49049200	49055199	5999	49052736	16	7.02674	187	0	0	1	Cped1	200856	in gene	1_Injured_BRD4_up::1::232_chr4
1_Injured_BRD4_up	233	4	58282600	58289999	7399	58284128	19	7.06494	231	0	0	0				1_Injured_BRD4_up::1::233_chr4
1_Injured_BRD4_up	234	4	66827200	66831599	4399	66829024	29	12.5797	138	0	0	1	LOC100909927	20364	in gene	1_Injured_BRD4_up::1::234_chr4
1_Injured_BRD4_up	235	4	149557600	149568999	11399	149563728	25	7.51282	351	0	0	1	LOC100909941	-13554	upstream	1_Injured_BRD4_up::1::235_chr4
1_Injured_BRD4_up	236	4	150527800	150536199	8399	150534080	19	6.74899	247	0	0	0				1_Injured_BRD4_up::1::236_chr4
1_Injured_BRD4_up	237	4	163997000	164003399	6399	163999968	9	4.07143	196	0	0	0				1_Injured_BRD4_up::1::237_chr4
1_Injured_BRD4_up	238	4	178326400	178333199	6799	178330944	35	9.81517	211	0	0	0				1_Injured_BRD4_up::1::238_chr4
1_Injured_BRD4_up	239	4	178387000	178398999	11999	178393216	33	11.2747	375	0	0	0				1_Injured_BRD4_up::1::239_chr4
1_Injured_BRD4_up	240	4	178400000	178418799	18799	178406912	64	16.1378	588	0	0	1	Sema4f	33728	downstream	1_Injured_BRD4_up::1::240_chr4
1_Injured_BRD4_up	241	4	184130200	184134999	4799	184132992	14	5.62329	146	0	0	1	Chchd6	54047	in gene	1_Injured_BRD4_up::1::241_chr4
1_Injured_BRD4_up	242	4	186141200	186151599	10399	186146528	21	6.94286	315	0	0	0				1_Injured_BRD4_up::1::242_chr4
1_Injured_BRD4_up	243	4	187184800	187196999	12199	187194560	26	9.51194	377	0	0	0				1_Injured_BRD4_up::1::243_chr4
1_Injured_BRD4_up	244	4	187473800	187481399	7599	187479392	17	5.52119	236	0	0	0				1_Injured_BRD4_up::1::244_chr4
1_Injured_BRD4_up	245	4	187705800	187723599	17799	187710016	24	9.37153	541	1	1	1	Fbln2	638	in gene	1_Injured_BRD4_up::1::245_chr4
1_Injured_BRD4_up	246	4	188275600	188288799	13199	188286240	29	8.94776	402	0	0	0				1_Injured_BRD4_up::1::246_chr4
1_Injured_BRD4_up	247	4	195442000	195448999	6999	195447040	27	7.77626	219	0	0	0				1_Injured_BRD4_up::1::247_chr4
1_Injured_BRD4_up	248	4	195481000	195489799	8799	195484768	27	7.68518	270	0	0	0				1_Injured_BRD4_up::1::248_chr4
1_Injured_BRD4_up	249	4	195565000	195575399	10399	195573632	18	6.19417	309	0	0	0				1_Injured_BRD4_up::1::249_chr4
1_Injured_BRD4_up	250	4	195709000	195715599	6599	195714240	31	12.9657	204	0	0	0				1_Injured_BRD4_up::1::250_chr4
1_Injured_BRD4_up	251	4	195845000	195906999	61999	195863712	43	10.9312	1934	0	0	1	Foxp1	226219	in gene	1_Injured_BRD4_up::1::251_chr4
1_Injured_BRD4_up	252	4	195981000	195996999	15999	195991808	43	8.34623	491	0	0	1	Foxp1	98123	in gene	1_Injured_BRD4_up::1::252_chr4
1_Injured_BRD4_up	253	4	196358200	196425399	67199	196412208	43	9.88664	2073	0	0	1	LOC689252	60229	in gene	1_Injured_BRD4_up::1::253_chr4
1_Injured_BRD4_up	254	4	204937000	204967599	30599	204947360	52	11.5519	944	0	0	1	Itpr1	232534	in gene	1_Injured_BRD4_up::1::254_chr4
1_Injured_BRD4_up	255	4	205001000	205037799	36799	205027792	24	8.20723	1134	0	0	1	Itpr1	312966	in gene	1_Injured_BRD4_up::1::255_chr4
1_Injured_BRD4_up	256	4	211867400	211875999	8599	211869920	16	5.65759	257	0	1	3	Clec1a, Clec7a, Olr1	-11690, 874, 35569	upstream, in gene, downstream	1_Injured_BRD4_up::1::256_chr4
1_Injured_BRD4_up	257	4	211901200	211906199	4999	211903808	25	6.82692	156	0	2	2	Olr1, Tmem52b	1681, -7185	in gene, upstream	1_Injured_BRD4_up::1::257_chr4
1_Injured_BRD4_up	258	4	211908400	211916599	8199	211912544	14	5.41935	248	0	2	2	Olr1, Tmem52b	-7055, 1551	upstream, in gene	1_Injured_BRD4_up::1::258_chr4
1_Injured_BRD4_up	259	4	220507600	220514399	6799	220512576	18	5.42381	210	0	0	1	Bcl2l13	37238	in gene	1_Injured_BRD4_up::1::259_chr4
1_Injured_BRD4_up	260	4	222599200	222607799	8599	222605648	42	9.74157	267	2	0	0				1_Injured_BRD4_up::1::260_chr4
1_Injured_BRD4_up	261	4	223269200	223278599	9399	223273568	16	5.4539	282	0	1	2	Clec4d, Clec4e	3400, 19575	in gene, downstream	1_Injured_BRD4_up::1::261_chr4
1_Injured_BRD4_up	262	4	223287400	223294399	6999	223292576	20	5.79263	217	0	1	2	Clec4d, Clec4e	22408, 567	downstream, in gene	1_Injured_BRD4_up::1::262_chr4
1_Injured_BRD4_up	263	4	227667400	227672999	5599	227669856	42	12.2571	175	0	0	0				1_Injured_BRD4_up::1::263_chr4
1_Injured_BRD4_up	264	4	233163600	233184199	20599	233174560	38	8.14646	635	0	1	3	Gprc5d, RGD1562978, Hebp1	-18911, -15470, 28739	upstream, upstream, downstream	1_Injured_BRD4_up::1::264_chr4
1_Injured_BRD4_up	265	4	234638000	234674399	36399	234660432	40	9.98459	1103	0	0	1	LOC500350	54817	downstream	1_Injured_BRD4_up::1::265_chr4
1_Injured_BRD4_up	266	4	234981600	234987799	6199	234986187	13	5.61413	184	0	0	1	Gucy2c	12377	in gene	1_Injured_BRD4_up::1::266_chr4
1_Injured_BRD4_up	267	4	238919000	238934999	15999	238931657	25	9.804	500	0	0	1	Plekha5	93119	in gene	1_Injured_BRD4_up::1::267_chr4
1_Injured_BRD4_up	268	4	243483000	243525799	42799	243524000	57	8.27232	1322	1	2	2	Bcat1, Lrmp	-32426, -77	upstream, upstream	1_Injured_BRD4_up::1::268_chr4
1_Injured_BRD4_up	269	4	246531400	246535999	4599	246533824	22	9.45455	143	0	0	0				1_Injured_BRD4_up::1::269_chr4
1_Injured_BRD4_up	270	5	3913200	3920199	6999	3916352	12	5.02791	215	0	0	0				1_Injured_BRD4_up::1::270_chr5
1_Injured_BRD4_up	271	5	21386600	21411799	25199	21391968	16	5.5335	776	0	0	1	Lyn	84874	in gene	1_Injured_BRD4_up::1::271_chr5
1_Injured_BRD4_up	272	5	22007600	22011599	3999	22009952	16	7.26829	123	0	0	0				1_Injured_BRD4_up::1::272_chr5
1_Injured_BRD4_up	273	5	24330400	24334999	4599	24332960	21	6.72727	143	0	1	1	Nsmaf	-2871	upstream	1_Injured_BRD4_up::1::273_chr5
1_Injured_BRD4_up	274	5	28261200	28277999	16799	28274763	34	8.86564	521	0	0	0				1_Injured_BRD4_up::1::274_chr5
1_Injured_BRD4_up	275	5	30075200	30088599	13399	30086400	19	6.27818	417	0	0	0				1_Injured_BRD4_up::1::275_chr5
1_Injured_BRD4_up	276	5	34389000	34399599	10599	34398768	13	4.94154	325	0	0	0				1_Injured_BRD4_up::1::276_chr5
1_Injured_BRD4_up	277	5	80602000	80608799	6799	80602784	14	6.30288	208	0	0	0				1_Injured_BRD4_up::1::277_chr5
1_Injured_BRD4_up	278	5	80620800	80648799	27999	80625440	23	6.66002	853	0	0	1	Susd1	144845	downstream	1_Injured_BRD4_up::1::278_chr5
1_Injured_BRD4_up	279	5	83971400	83975399	3999	83974048	21	9.36	125	0	0	0				1_Injured_BRD4_up::1::279_chr5
1_Injured_BRD4_up	280	5	84011000	84020199	9199	84013616	13	4.76224	286	0	0	0				1_Injured_BRD4_up::1::280_chr5
1_Injured_BRD4_up	281	5	84064400	84077999	13599	84070496	11	4.68293	410	0	0	0				1_Injured_BRD4_up::1::281_chr5
1_Injured_BRD4_up	282	5	84312400	84320399	7999	84318240	16	4.71193	243	0	0	0				1_Injured_BRD4_up::1::282_chr5
1_Injured_BRD4_up	283	5	84791400	84796999	5599	84795216	10	4.28994	169	0	0	0				1_Injured_BRD4_up::1::283_chr5
1_Injured_BRD4_up	284	5	106217200	106237799	20599	106220848	28	6.45526	637	0	0	0				1_Injured_BRD4_up::1::284_chr5
1_Injured_BRD4_up	285	5	106242400	106271199	28799	106250016	31	7.89064	887	0	0	0				1_Injured_BRD4_up::1::285_chr5
1_Injured_BRD4_up	286	5	106297400	106303999	6599	106301072	18	6.96569	204	0	0	0				1_Injured_BRD4_up::1::286_chr5
1_Injured_BRD4_up	287	5	106345400	106357999	12599	106349136	15	6.28421	380	0	0	0				1_Injured_BRD4_up::1::287_chr5
1_Injured_BRD4_up	288	5	111040400	111047399	6999	111041120	26	7.11058	208	0	0	0				1_Injured_BRD4_up::1::288_chr5
1_Injured_BRD4_up	289	5	111131600	111151599	19999	111141152	46	7.2377	610	0	0	0				1_Injured_BRD4_up::1::289_chr5
1_Injured_BRD4_up	290	5	111559000	111574999	15999	111569824	37	8.69405	487	0	2	2	Cdkn2a, LOC100362345	-12631, 6419	upstream, downstream	1_Injured_BRD4_up::1::290_chr5
1_Injured_BRD4_up	291	5	111990600	111997199	6599	111996656	11	4.25131	191	0	0	0				1_Injured_BRD4_up::1::291_chr5
1_Injured_BRD4_up	292	5	118767200	118790999	23799	118774944	21	6.02063	727	0	0	1	Fggy	313309	in gene	1_Injured_BRD4_up::1::292_chr5
1_Injured_BRD4_up	293	5	119266800	119272999	6199	119267808	14	5.32474	194	0	0	1	RGD1560146	65387	in gene	1_Injured_BRD4_up::1::293_chr5
1_Injured_BRD4_up	294	5	120003400	120005799	2399	120004976	9	4.10667	75	0	0	0				1_Injured_BRD4_up::1::294_chr5
1_Injured_BRD4_up	295	5	121222600	121235199	12599	121231160	17	6.22917	384	0	0	1	Inadl	249623	in gene	1_Injured_BRD4_up::1::295_chr5
1_Injured_BRD4_up	296	5	130094000	130097199	3199	130096016	16	7.44	100	0	1	2	Ttc22, Pars2	24601, -3163	downstream, upstream	1_Injured_BRD4_up::1::296_chr5
1_Injured_BRD4_up	297	5	130921800	130931999	10199	130926432	29	7.40252	318	0	0	1	Glis1	34687	in gene	1_Injured_BRD4_up::1::297_chr5
1_Injured_BRD4_up	298	5	130943400	130956599	13199	130951536	15	5.54988	411	0	0	1	Glis1	59791	in gene	1_Injured_BRD4_up::1::298_chr5
1_Injured_BRD4_up	299	5	142037200	142044999	7799	142041376	24	7.13389	239	0	1	2	Zfp691, Ermap	-8999, 13636	upstream, in gene	1_Injured_BRD4_up::1::299_chr5
1_Injured_BRD4_up	300	5	142356200	142366199	9999	142356544	15	4.88961	308	0	1	1	Rimkla	-6175	upstream	1_Injured_BRD4_up::1::300_chr5
1_Injured_BRD4_up	301	5	146014000	146039999	25999	146028224	37	10.975	799	0	0	0				1_Injured_BRD4_up::1::301_chr5
1_Injured_BRD4_up	302	5	150945800	150986199	40399	150980944	60	14.9091	1243	2	1	1	Rnf19b	-11495	upstream	1_Injured_BRD4_up::1::302_chr5
1_Injured_BRD4_up	303	5	152204000	152209599	5599	152209408	19	6.31429	175	1	1	1	Serinc2	601	in gene	1_Injured_BRD4_up::1::303_chr5
1_Injured_BRD4_up	304	5	154428600	154435399	6799	154435072	17	6.23645	203	0	0	1	Ptafr	13160	in gene	1_Injured_BRD4_up::1::304_chr5
1_Injured_BRD4_up	305	5	154450400	154463399	12999	154457152	28	8.93199	397	0	0	1	Ptafr	35240	downstream	1_Injured_BRD4_up::1::305_chr5
1_Injured_BRD4_up	306	5	154475200	154497999	22799	154492576	34	9.19258	701	0	1	1	Eya3	-8723	upstream	1_Injured_BRD4_up::1::306_chr5
1_Injured_BRD4_up	307	5	154648800	154655599	6799	154653184	31	9.14706	204	1	1	2	Themis2, RGD1561465	34, 12986	in gene, downstream	1_Injured_BRD4_up::1::307_chr5
1_Injured_BRD4_up	308	5	154665000	154674599	9599	154672544	22	9.19	300	0	1	2	RGD1561465, Ppp1r8	-6374, 24020	upstream, downstream	1_Injured_BRD4_up::1::308_chr5
1_Injured_BRD4_up	309	5	157300600	157314199	13599	157312064	17	6.52153	418	1	0	1	Runx3	36531	downstream	1_Injured_BRD4_up::1::309_chr5
1_Injured_BRD4_up	310	5	158561000	158569399	8399	158566592	23	8.02326	258	0	1	1	Htr1d	315	in gene	1_Injured_BRD4_up::1::310_chr5
1_Injured_BRD4_up	311	5	163575000	163596399	21399	163591584	43	7.76796	668	0	0	1	Epha2	32915	downstream	1_Injured_BRD4_up::1::311_chr5
1_Injured_BRD4_up	312	5	170512800	170522599	9799	170515936	31	12.6782	289	0	1	1	LOC100125366	3379	downstream	1_Injured_BRD4_up::1::312_chr5
1_Injured_BRD4_up	313	5	170721200	170734999	13799	170726720	31	9.38915	424	0	1	1	Mir34a	-6522	upstream	1_Injured_BRD4_up::1::313_chr5
1_Injured_BRD4_up	314	5	174994800	175010399	15599	175004912	49	13.9937	476	0	0	1	LOC100911486	51024	in gene	1_Injured_BRD4_up::1::314_chr5
1_Injured_BRD4_up	315	6	2327400	2349199	21799	2333003	31	9.73294	674	0	0	0				1_Injured_BRD4_up::1::315_chr6
1_Injured_BRD4_up	316	6	3507400	3514799	7399	3508656	23	7.4977	217	0	0	0				1_Injured_BRD4_up::1::316_chr6
1_Injured_BRD4_up	317	6	3571200	3586399	15199	3584368	25	8.63158	475	0	0	0				1_Injured_BRD4_up::1::317_chr6
1_Injured_BRD4_up	318	6	7463800	7475199	11399	7468416	30	8.05382	353	0	0	1	Thada	208757	in gene	1_Injured_BRD4_up::1::318_chr6
1_Injured_BRD4_up	319	6	24482000	24488599	6599	24487024	15	5.45588	204	0	1	1	Nrxn1	-4951	upstream	1_Injured_BRD4_up::1::319_chr6
1_Injured_BRD4_up	320	6	25043000	25046999	3999	25044928	28	10.608	125	0	0	1	Nrxn1	100239	in gene	1_Injured_BRD4_up::1::320_chr6
1_Injured_BRD4_up	321	6	25991200	25993999	2799	25992656	23	9.0241	83	0	0	0				1_Injured_BRD4_up::1::321_chr6
1_Injured_BRD4_up	322	6	33546200	33556999	10799	33548336	24	7.18237	329	0	0	0				1_Injured_BRD4_up::1::322_chr6
1_Injured_BRD4_up	323	6	34375400	34387999	12599	34381856	25	8.29008	393	0	0	0				1_Injured_BRD4_up::1::323_chr6
1_Injured_BRD4_up	324	6	35672800	35682999	10199	35679168	24	8.52665	319	0	0	1	Bre	196374	in gene	1_Injured_BRD4_up::1::324_chr6
1_Injured_BRD4_up	325	6	35804800	35816599	11799	35811845	16	7.07887	355	0	0	1	Bre	63697	in gene	1_Injured_BRD4_up::1::325_chr6
1_Injured_BRD4_up	326	6	57599400	57613399	13999	57608144	31	9.19222	437	1	0	1	Pxdn	56585	in gene	1_Injured_BRD4_up::1::326_chr6
1_Injured_BRD4_up	327	6	61951200	61955599	4399	61953536	20	8.84058	138	0	0	0				1_Injured_BRD4_up::1::327_chr6
1_Injured_BRD4_up	328	6	62317200	62325599	8399	62323456	17	6.47036	253	0	1	1	Efcab10	140	in gene	1_Injured_BRD4_up::1::328_chr6
1_Injured_BRD4_up	329	6	64269800	64277799	7999	64277360	35	10.664	250	0	0	0				1_Injured_BRD4_up::1::329_chr6
1_Injured_BRD4_up	330	6	64288000	64300599	12599	64294400	19	8.15722	388	0	0	0				1_Injured_BRD4_up::1::330_chr6
1_Injured_BRD4_up	331	6	64642600	64661199	18599	64656352	17	5.29485	563	0	0	0				1_Injured_BRD4_up::1::331_chr6
1_Injured_BRD4_up	332	6	64671800	64679999	8199	64676000	16	6.45417	240	0	0	0				1_Injured_BRD4_up::1::332_chr6
1_Injured_BRD4_up	333	6	68543000	68549199	6199	68547200	15	4.57297	185	0	0	0				1_Injured_BRD4_up::1::333_chr6
1_Injured_BRD4_up	334	6	73914400	73916399	1999	73915488	15	7.95238	63	0	0	1	Nrcam	28238	in gene	1_Injured_BRD4_up::1::334_chr6
1_Injured_BRD4_up	335	6	82805800	82812199	6399	82809808	14	4.95855	193	0	0	0				1_Injured_BRD4_up::1::335_chr6
1_Injured_BRD4_up	336	6	97496000	97502599	6599	97499408	20	7.41262	206	0	1	1	LOC689408	3449	downstream	1_Injured_BRD4_up::1::336_chr6
1_Injured_BRD4_up	337	6	106032200	106047599	15399	106045856	12	4.88632	475	0	0	1	Prkch	135729	in gene	1_Injured_BRD4_up::1::337_chr6
1_Injured_BRD4_up	338	6	106439600	106444199	4599	106442848	11	4.76923	143	0	0	0				1_Injured_BRD4_up::1::338_chr6
1_Injured_BRD4_up	339	6	108741800	108756599	14799	108747744	21	5.35714	448	0	0	1	Mthfd1	53339	in gene	1_Injured_BRD4_up::1::339_chr6
1_Injured_BRD4_up	340	6	115186000	115199599	13599	115193952	18	4.75854	410	0	0	1	Rad51b	33987	in gene	1_Injured_BRD4_up::1::340_chr6
1_Injured_BRD4_up	341	6	115213800	115233399	19599	115220512	34	10.983	589	0	0	1	Rad51b	60547	in gene	1_Injured_BRD4_up::1::341_chr6
1_Injured_BRD4_up	342	6	115234200	115258199	23999	115254272	23	6.96049	734	0	0	1	Rad51b	94307	in gene	1_Injured_BRD4_up::1::342_chr6
1_Injured_BRD4_up	343	6	115259000	115265599	6599	115261504	34	8.63592	206	0	0	1	Rad51b	101539	in gene	1_Injured_BRD4_up::1::343_chr6
1_Injured_BRD4_up	344	6	115353400	115360199	6799	115355136	17	6.79621	211	0	0	1	Rad51b	195171	in gene	1_Injured_BRD4_up::1::344_chr6
1_Injured_BRD4_up	345	6	115433400	115439599	6199	115436864	19	6.25389	193	0	0	1	Rad51b	276899	in gene	1_Injured_BRD4_up::1::345_chr6
1_Injured_BRD4_up	346	6	115475800	115489999	14199	115483808	34	11.6129	434	0	0	1	Rad51b	323843	in gene	1_Injured_BRD4_up::1::346_chr6
1_Injured_BRD4_up	347	6	116246400	116276999	30599	116253872	107	21.0159	942	3	1	1	Fos	-1264	upstream	1_Injured_BRD4_up::1::347_chr6
1_Injured_BRD4_up	348	6	116278000	116299399	21399	116290784	41	7.68712	652	0	0	0				1_Injured_BRD4_up::1::348_chr6
1_Injured_BRD4_up	349	6	116327800	116347199	19399	116336768	23	6.18399	587	0	1	1	Tmed10	-11184	upstream	1_Injured_BRD4_up::1::349_chr6
1_Injured_BRD4_up	350	6	116369200	116386999	17799	116378032	20	7.61381	536	0	1	2	Tmed10, Nek9	30080, -12515	in gene, upstream	1_Injured_BRD4_up::1::350_chr6
1_Injured_BRD4_up	351	6	135456800	135476199	19399	135466256	27	7.13411	604	0	0	1	Rin3	84471	in gene	1_Injured_BRD4_up::1::351_chr6
1_Injured_BRD4_up	352	6	135524000	135550399	26399	135531376	27	7.65069	793	1	1	1	Lgmn	-12460	upstream	1_Injured_BRD4_up::1::352_chr6
1_Injured_BRD4_up	353	6	136903600	136909599	5999	136907168	15	5.61326	181	0	1	2	Serpina9, Serpina12	-8638, 23031	upstream, downstream	1_Injured_BRD4_up::1::353_chr6
1_Injured_BRD4_up	354	6	139930400	139939799	9399	139934784	37	12.8408	289	0	0	0				1_Injured_BRD4_up::1::354_chr6
1_Injured_BRD4_up	355	6	139940600	139951199	10599	139948528	16	5.26154	325	0	0	0				1_Injured_BRD4_up::1::355_chr6
1_Injured_BRD4_up	356	6	146146200	146175399	29199	146161248	38	8.11323	892	1	1	1	RGD1308350	146	in gene	1_Injured_BRD4_up::1::356_chr6
1_Injured_BRD4_up	357	6	155846600	155853599	6999	155851501	14	5.98605	215	0	0	0				1_Injured_BRD4_up::1::357_chr6
1_Injured_BRD4_up	358	7	25654800	25661599	6799	25656016	30	9.58173	208	0	0	0				1_Injured_BRD4_up::1::358_chr7
1_Injured_BRD4_up	359	7	26639000	26650599	11599	26639296	19	6.37709	358	0	1	1	Slc41a2	-12386	upstream	1_Injured_BRD4_up::1::359_chr7
1_Injured_BRD4_up	360	7	31940200	31950799	10599	31944736	25	5.6324	321	0	0	1	Tmpo	14607	in gene	1_Injured_BRD4_up::1::360_chr7
1_Injured_BRD4_up	361	7	34167600	34188799	21199	34174528	32	7.75804	653	0	1	1	Elk3	12329	in gene	1_Injured_BRD4_up::1::361_chr7
1_Injured_BRD4_up	362	7	34266200	34285799	19599	34282880	38	9.72047	601	0	0	0				1_Injured_BRD4_up::1::362_chr7
1_Injured_BRD4_up	363	7	37442400	37456999	14599	37445760	14	5.36465	447	0	0	0				1_Injured_BRD4_up::1::363_chr7
1_Injured_BRD4_up	364	7	38838800	38854999	16199	38847824	32	8.20332	482	0	1	1	Lum	-13583	upstream	1_Injured_BRD4_up::1::364_chr7
1_Injured_BRD4_up	365	7	41116600	41125799	9199	41121216	18	6.72302	278	0	0	0				1_Injured_BRD4_up::1::365_chr7
1_Injured_BRD4_up	366	7	41300600	41314599	13999	41304384	17	5.63527	414	0	0	0				1_Injured_BRD4_up::1::366_chr7
1_Injured_BRD4_up	367	7	58311800	58317599	5799	58313792	21	7.90173	173	0	0	1	Tmem19	38247	downstream	1_Injured_BRD4_up::1::367_chr7
1_Injured_BRD4_up	368	7	58747800	58750799	2999	58749424	16	6.03261	92	0	0	0				1_Injured_BRD4_up::1::368_chr7
1_Injured_BRD4_up	369	7	58765000	58772599	7599	58771392	13	4.99574	235	0	0	0				1_Injured_BRD4_up::1::369_chr7
1_Injured_BRD4_up	370	7	59745200	59755799	10599	59753264	14	4.83437	320	0	0	0				1_Injured_BRD4_up::1::370_chr7
1_Injured_BRD4_up	371	7	60151800	60158799	6999	60156736	24	7.75701	214	0	0	1	Frs2	53542	in gene	1_Injured_BRD4_up::1::371_chr7
1_Injured_BRD4_up	372	7	61918800	61934999	16199	61930048	22	6.02249	489	0	0	0				1_Injured_BRD4_up::1::372_chr7
1_Injured_BRD4_up	373	7	63263600	63281999	18399	63272736	29	8.55477	566	0	1	2	Parvb, Parvg	91725, -7056	downstream, upstream	1_Injured_BRD4_up::1::373_chr7
1_Injured_BRD4_up	374	7	64926400	64940399	13999	64931136	16	4.609	422	0	0	1	Grip1	40817	in gene	1_Injured_BRD4_up::1::374_chr7
1_Injured_BRD4_up	375	7	65697200	65711599	14399	65700256	23	4.80569	422	0	0	0				1_Injured_BRD4_up::1::375_chr7
1_Injured_BRD4_up	376	7	65721400	65731799	10399	65725024	30	7.43125	320	0	0	0				1_Injured_BRD4_up::1::376_chr7
1_Injured_BRD4_up	377	7	72421400	72427399	5999	72425696	17	6.56915	188	0	0	0				1_Injured_BRD4_up::1::377_chr7
1_Injured_BRD4_up	378	7	76476000	76489199	13199	76481840	24	6.25323	387	0	0	0				1_Injured_BRD4_up::1::378_chr7
1_Injured_BRD4_up	379	7	78303400	78315199	11799	78312384	27	7.24157	356	0	0	1	Fzd6	37146	downstream	1_Injured_BRD4_up::1::379_chr7
1_Injured_BRD4_up	380	7	78516600	78533199	16599	78519392	40	10.3391	516	0	0	1	Atp6v1c1	54605	downstream	1_Injured_BRD4_up::1::380_chr7
1_Injured_BRD4_up	381	7	78891400	78900799	9399	78894144	18	6.47766	291	0	0	1	Lrp12	62379	in gene	1_Injured_BRD4_up::1::381_chr7
1_Injured_BRD4_up	382	7	89753000	89758999	5999	89754560	25	7.27222	180	0	0	0				1_Injured_BRD4_up::1::382_chr7
1_Injured_BRD4_up	383	7	90273400	90280199	6799	90276480	14	6.45498	211	0	0	1	Trps1	66845	in gene	1_Injured_BRD4_up::1::383_chr7
1_Injured_BRD4_up	384	7	90281200	90285799	4599	90284192	13	4.80282	142	0	0	1	Trps1	59133	in gene	1_Injured_BRD4_up::1::384_chr7
1_Injured_BRD4_up	385	7	93058800	93065199	6399	93060171	16	6.25628	199	0	0	0				1_Injured_BRD4_up::1::385_chr7
1_Injured_BRD4_up	386	7	99031000	99037799	6799	99035456	12	4.80882	204	0	1	1	Fer1l6	4742	in gene	1_Injured_BRD4_up::1::386_chr7
1_Injured_BRD4_up	387	7	99491000	99522599	31599	99507520	44	10.2564	975	0	0	1	Mtss1	50432	in gene	1_Injured_BRD4_up::1::387_chr7
1_Injured_BRD4_up	388	7	99561400	99601399	39999	99581696	26	5.81564	1215	0	1	1	Mtss1	-23744	upstream	1_Injured_BRD4_up::1::388_chr7
1_Injured_BRD4_up	389	7	100292600	100301799	9199	100297493	11	5.20979	286	0	0	1	Nsmce2	33893	in gene	1_Injured_BRD4_up::1::389_chr7
1_Injured_BRD4_up	390	7	100313000	100320999	7999	100320480	16	6.08642	243	0	0	1	Nsmce2	56880	in gene	1_Injured_BRD4_up::1::390_chr7
1_Injured_BRD4_up	391	7	100322600	100329799	7199	100326560	14	5.82667	225	0	0	1	Nsmce2	62960	in gene	1_Injured_BRD4_up::1::391_chr7
1_Injured_BRD4_up	392	7	100476000	100490599	14599	100483942	17	6.1448	442	0	0	1	Nsmce2	220342	in gene	1_Injured_BRD4_up::1::392_chr7
1_Injured_BRD4_up	393	7	100698600	100716399	17799	100709728	26	6.70092	545	0	0	0				1_Injured_BRD4_up::1::393_chr7
1_Injured_BRD4_up	394	7	103223000	103245199	22199	103233760	25	5.0564	656	0	0	1	LOC100910797	13996	in gene	1_Injured_BRD4_up::1::394_chr7
1_Injured_BRD4_up	395	7	104751600	104758199	6599	104752928	12	4.38462	195	0	0	0				1_Injured_BRD4_up::1::395_chr7
1_Injured_BRD4_up	396	7	121231000	121247199	16199	121235776	27	8.15462	498	0	0	1	Pdgfb	-12636	upstream	1_Injured_BRD4_up::1::396_chr7
1_Injured_BRD4_up	397	7	121523800	121530999	7199	121527808	19	7.80889	225	0	0	1	Cacna1i	18446	in gene	1_Injured_BRD4_up::1::397_chr7
1_Injured_BRD4_up	398	7	126668600	126683999	15399	126680384	33	7.96868	479	0	1	1	Gramd4	13952	in gene	1_Injured_BRD4_up::1::398_chr7
1_Injured_BRD4_up	399	7	135077600	135085999	8399	135078288	28	10.9062	256	0	0	0				1_Injured_BRD4_up::1::399_chr7
1_Injured_BRD4_up	400	7	135086800	135111799	24999	135092896	24	6.2154	766	0	0	0				1_Injured_BRD4_up::1::400_chr7
1_Injured_BRD4_up	401	7	137753200	137763799	10599	137756704	25	8.39514	329	0	0	0				1_Injured_BRD4_up::1::401_chr7
1_Injured_BRD4_up	402	7	141035600	141037999	2399	141035952	14	6.94667	75	0	1	1	Krt75	-7351	upstream	1_Injured_BRD4_up::1::402_chr7
1_Injured_BRD4_up	403	8	6818600	6822399	3799	6819712	34	11.4746	118	0	0	1	Trpc6	20148	in gene	1_Injured_BRD4_up::1::403_chr8
1_Injured_BRD4_up	404	8	7298000	7328799	30799	7319856	39	9.71459	953	0	0	1	Arhgap42	106638	in gene	1_Injured_BRD4_up::1::404_chr8
1_Injured_BRD4_up	405	8	23210600	23214399	3799	23212384	22	11.2797	118	0	1	1	LOC100911275	-7654	upstream	1_Injured_BRD4_up::1::405_chr8
1_Injured_BRD4_up	406	8	24403400	24414199	10799	24409648	22	5.01538	325	1	1	1	Bmper	-350	upstream	1_Injured_BRD4_up::1::406_chr8
1_Injured_BRD4_up	407	8	24692800	24700399	7599	24696080	18	7.89916	238	0	0	0				1_Injured_BRD4_up::1::407_chr8
1_Injured_BRD4_up	408	8	26209000	26216799	7799	26213840	14	5.55602	241	0	0	0				1_Injured_BRD4_up::1::408_chr8
1_Injured_BRD4_up	409	8	33906200	33920999	14799	33913931	19	7.24889	450	0	0	1	Ets1	55584	in gene	1_Injured_BRD4_up::1::409_chr8
1_Injured_BRD4_up	410	8	34339800	34344199	4399	34342064	13	5.85821	134	0	0	0				1_Injured_BRD4_up::1::410_chr8
1_Injured_BRD4_up	411	8	51382000	51384199	2199	51382912	18	7.43478	69	0	0	0				1_Injured_BRD4_up::1::411_chr8
1_Injured_BRD4_up	412	8	54043800	54050999	7199	54046848	16	5.35437	206	0	0	1	Layn	17088	downstream	1_Injured_BRD4_up::1::412_chr8
1_Injured_BRD4_up	413	8	75485000	75497999	12999	75494952	14	5.25862	406	0	1	1	Aqp9	11946	in gene	1_Injured_BRD4_up::1::413_chr8
1_Injured_BRD4_up	414	8	76332000	76341599	9599	76337184	14	5.53767	292	0	0	1	Myo1e	95427	in gene	1_Injured_BRD4_up::1::414_chr8
1_Injured_BRD4_up	415	8	76347200	76357799	10599	76356560	22	6.8006	331	0	0	1	Myo1e	76051	in gene	1_Injured_BRD4_up::1::415_chr8
1_Injured_BRD4_up	416	8	77114600	77120599	5999	77116576	25	8.29412	187	0	0	0				1_Injured_BRD4_up::1::416_chr8
1_Injured_BRD4_up	417	8	77126200	77139399	13199	77133520	22	6.85536	401	0	0	1	Tpm1	40819	downstream	1_Injured_BRD4_up::1::417_chr8
1_Injured_BRD4_up	418	8	77448200	77461999	13799	77456992	17	4.95283	424	0	0	1	Tln2	158783	in gene	1_Injured_BRD4_up::1::418_chr8
1_Injured_BRD4_up	419	8	77620400	77627799	7399	77624528	18	6.82684	231	0	1	1	Tln2	-8753	upstream	1_Injured_BRD4_up::1::419_chr8
1_Injured_BRD4_up	420	8	81947800	81985599	37799	81984032	64	11.2406	1164	2	2	2	Mapk6, Leo1	-29836, 39	upstream, in gene	1_Injured_BRD4_up::1::420_chr8
1_Injured_BRD4_up	421	8	86592600	86599199	6599	86594859	17	6.14634	205	0	0	1	Col12a1	103581	in gene	1_Injured_BRD4_up::1::421_chr8
1_Injured_BRD4_up	422	8	86696400	86704199	7799	86701536	38	10.9053	243	2	1	1	Col12a1	-3096	upstream	1_Injured_BRD4_up::1::422_chr8
1_Injured_BRD4_up	423	8	90611600	90622599	10999	90614480	33	8.16814	339	0	0	1	Sh3bgrl2	25219	in gene	1_Injured_BRD4_up::1::423_chr8
1_Injured_BRD4_up	424	8	96716000	96724799	8799	96718080	22	5.94074	270	0	0	0				1_Injured_BRD4_up::1::424_chr8
1_Injured_BRD4_up	425	8	96745200	96752399	7199	96748800	24	7.81364	220	0	0	0				1_Injured_BRD4_up::1::425_chr8
1_Injured_BRD4_up	426	8	97086400	97115199	28799	97111584	18	5.72812	857	0	0	1	Tbc1d2b	34198	in gene	1_Injured_BRD4_up::1::426_chr8
1_Injured_BRD4_up	427	8	104118000	104148599	30599	104144544	35	11.3738	947	0	0	0				1_Injured_BRD4_up::1::427_chr8
1_Injured_BRD4_up	428	8	107351800	107355599	3799	107352992	20	6.73729	118	0	0	1	Cldn18	23308	downstream	1_Injured_BRD4_up::1::428_chr8
1_Injured_BRD4_up	429	8	111373600	111383399	9799	111379008	31	8.13712	299	0	0	1	Tmem108	19460	in gene	1_Injured_BRD4_up::1::429_chr8
1_Injured_BRD4_up	430	8	118679200	118705199	25999	118681216	40	8.98369	797	0	0	0				1_Injured_BRD4_up::1::430_chr8
1_Injured_BRD4_up	431	8	127921400	127937399	15999	127933781	25	7.49798	494	0	0	2	LOC100910104, Cx3cr1	-20887, 21630	upstream, downstream	1_Injured_BRD4_up::1::431_chr8
1_Injured_BRD4_up	432	8	127938400	127960399	21999	127940816	19	6.52276	681	1	1	1	Cx3cr1	14595	downstream	1_Injured_BRD4_up::1::432_chr8
1_Injured_BRD4_up	433	8	132229400	132234599	5199	132231232	17	6.80982	163	0	0	0				1_Injured_BRD4_up::1::433_chr8
1_Injured_BRD4_up	434	8	132389600	132401599	11999	132399904	16	5.63333	360	0	0	0				1_Injured_BRD4_up::1::434_chr8
1_Injured_BRD4_up	435	9	12213800	12220199	6399	12215088	27	5.66497	197	0	0	1	Kif6	30792	in gene	1_Injured_BRD4_up::1::435_chr9
1_Injured_BRD4_up	436	9	12527800	12533599	5799	12530320	12	4.7381	168	0	0	1	LOC100911126	45538	in gene	1_Injured_BRD4_up::1::436_chr9
1_Injured_BRD4_up	437	9	15981800	15996799	14999	15983136	25	7.98073	467	0	1	1	Tjap1	-16	upstream	1_Injured_BRD4_up::1::437_chr9
1_Injured_BRD4_up	438	9	16508800	16522799	13999	16520736	23	8.9486	428	0	0	0				1_Injured_BRD4_up::1::438_chr9
1_Injured_BRD4_up	439	9	25954200	25993999	39799	25986672	48	9.98779	1228	0	0	2	Efhc1, LOC100361830	62328, 60679	downstream, in gene	1_Injured_BRD4_up::1::439_chr9
1_Injured_BRD4_up	440	9	45171800	45178799	6999	45175147	17	5.41204	216	0	0	1	Lonrf2	25303	in gene	1_Injured_BRD4_up::1::440_chr9
1_Injured_BRD4_up	441	9	46022000	46026399	4399	46024224	14	5.25	132	0	0	0				1_Injured_BRD4_up::1::441_chr9
1_Injured_BRD4_up	442	9	46192000	46211199	19199	46206272	35	8.38513	592	0	0	0				1_Injured_BRD4_up::1::442_chr9
1_Injured_BRD4_up	443	9	46449000	46460799	11799	46456789	17	6.77717	368	0	0	1	Map4k4	113321	in gene	1_Injured_BRD4_up::1::443_chr9
1_Injured_BRD4_up	444	9	46811600	46819399	7799	46816512	15	5.32099	243	0	1	1	Il1rl1	-1749	upstream	1_Injured_BRD4_up::1::444_chr9
1_Injured_BRD4_up	445	9	46820400	46833199	12799	46827765	13	5.2	390	0	1	1	Il1rl1	9504	in gene	1_Injured_BRD4_up::1::445_chr9
1_Injured_BRD4_up	446	9	51215400	51242399	26999	51219120	29	7.3759	830	0	0	1	Gulp1	282266	downstream	1_Injured_BRD4_up::1::446_chr9
1_Injured_BRD4_up	447	9	51252200	51255999	3799	51252944	15	6.52586	116	0	0	0				1_Injured_BRD4_up::1::447_chr9
1_Injured_BRD4_up	448	9	52134000	52140799	6799	52136768	14	6.53081	211	0	1	1	RGD1562143	4451	in gene	1_Injured_BRD4_up::1::448_chr9
1_Injured_BRD4_up	449	9	54288600	54295399	6799	54292592	14	6.25822	213	0	0	0				1_Injured_BRD4_up::1::449_chr9
1_Injured_BRD4_up	450	9	67511600	67524599	12999	67515808	19	8.31841	402	0	1	1	Ctla4	5966	downstream	1_Injured_BRD4_up::1::450_chr9
1_Injured_BRD4_up	451	9	69319000	69333799	14799	69324384	28	6.76159	453	0	0	1	Nrp2	16634	in gene	1_Injured_BRD4_up::1::451_chr9
1_Injured_BRD4_up	452	9	71197400	71205999	8599	71203648	13	5.04615	260	0	0	0				1_Injured_BRD4_up::1::452_chr9
1_Injured_BRD4_up	453	9	71554400	71570399	15999	71558784	29	7.15789	494	0	0	0				1_Injured_BRD4_up::1::453_chr9
1_Injured_BRD4_up	454	9	76099200	76107399	8199	76105136	18	7.52734	256	0	0	0				1_Injured_BRD4_up::1::454_chr9
1_Injured_BRD4_up	455	9	78980800	78999399	18599	78990720	21	5.98258	574	0	0	0				1_Injured_BRD4_up::1::455_chr9
1_Injured_BRD4_up	456	9	79003400	79021999	18599	79017440	24	7.54181	574	0	0	0				1_Injured_BRD4_up::1::456_chr9
1_Injured_BRD4_up	457	9	79212400	79218999	6599	79212928	12	5.07921	202	0	0	0				1_Injured_BRD4_up::1::457_chr9
1_Injured_BRD4_up	458	9	92499800	92508799	8999	92506080	37	7.54152	277	0	1	1	RGD1563917	302	in gene	1_Injured_BRD4_up::1::458_chr9
1_Injured_BRD4_up	459	9	95136000	95151399	15399	95143072	24	6.96008	476	0	0	1	Trpm8	57618	in gene	1_Injured_BRD4_up::1::459_chr9
1_Injured_BRD4_up	460	9	95152200	95162799	10599	95159664	16	5.82209	326	0	0	1	Trpm8	74210	in gene	1_Injured_BRD4_up::1::460_chr9
1_Injured_BRD4_up	461	9	95205800	95221199	15399	95213333	15	5.99368	475	0	0	1	Spp2	25327	downstream	1_Injured_BRD4_up::1::461_chr9
1_Injured_BRD4_up	462	9	95249400	95262799	13399	95254160	33	9.58838	413	0	0	0				1_Injured_BRD4_up::1::462_chr9
1_Injured_BRD4_up	463	9	102600600	102605599	4999	102601936	18	6.33987	153	0	0	0				1_Injured_BRD4_up::1::463_chr9
1_Injured_BRD4_up	464	9	102726200	102732599	6399	102729840	18	6.57286	199	0	0	1	St8sia4	90743	downstream	1_Injured_BRD4_up::1::464_chr9
1_Injured_BRD4_up	465	9	102733400	102741799	8399	102739445	15	5.83142	261	0	0	1	St8sia4	81138	in gene	1_Injured_BRD4_up::1::465_chr9
1_Injured_BRD4_up	466	9	102756800	102759799	2999	102759328	20	7.3617	94	0	0	1	St8sia4	61255	in gene	1_Injured_BRD4_up::1::466_chr9
1_Injured_BRD4_up	467	9	110940200	110974799	34599	110944320	54	8.77663	1061	0	0	0				1_Injured_BRD4_up::1::467_chr9
1_Injured_BRD4_up	468	9	114896600	114900799	4199	114899342	14	8.55725	131	0	0	1	Ptprm	147632	in gene	1_Injured_BRD4_up::1::468_chr9
1_Injured_BRD4_up	469	9	118531000	118557799	26799	118547136	62	14.1264	823	0	1	1	Dlgap1	17795	in gene	1_Injured_BRD4_up::1::469_chr9
1_Injured_BRD4_up	470	10	3517200	3542199	24999	3533088	35	9.36772	756	0	0	0				1_Injured_BRD4_up::1::470_chr10
1_Injured_BRD4_up	471	10	3569400	3584799	15399	3571040	22	7.22293	471	0	1	1	Litaf	-9203	upstream	1_Injured_BRD4_up::1::471_chr10
1_Injured_BRD4_up	472	10	9632800	9642799	9999	9638176	25	8.55627	311	0	1	2	Mgrn1, LOC679823	10731, -4712	in gene, upstream	1_Injured_BRD4_up::1::472_chr10
1_Injured_BRD4_up	473	10	13184600	13203999	19399	13198576	19	6.18739	587	0	1	1	Prss22	-7850	upstream	1_Injured_BRD4_up::1::473_chr10
1_Injured_BRD4_up	474	10	13427600	13438199	10599	13435936	25	7.13538	325	1	1	2	Ccnf, Abca17	29, 97459	in gene, downstream	1_Injured_BRD4_up::1::474_chr10
1_Injured_BRD4_up	475	10	18801800	18813599	11799	18809504	34	6.83285	347	0	0	2	Kcnip1, Kcnmb1	11830, 18909	in gene, downstream	1_Injured_BRD4_up::1::475_chr10
1_Injured_BRD4_up	476	10	30127400	30139199	11799	30135360	17	6.21488	363	0	0	0				1_Injured_BRD4_up::1::476_chr10
1_Injured_BRD4_up	477	10	30189200	30193999	4799	30190848	10	4.82667	150	0	0	0				1_Injured_BRD4_up::1::477_chr10
1_Injured_BRD4_up	478	10	30241000	30261799	20799	30248536	16	5.10518	637	0	0	0				1_Injured_BRD4_up::1::478_chr10
1_Injured_BRD4_up	479	10	31107000	31122199	15199	31118928	25	6.90129	466	0	0	1	Cyfip2	79100	in gene	1_Injured_BRD4_up::1::479_chr10
1_Injured_BRD4_up	480	10	39835600	39841599	5999	39837440	17	6.92513	187	0	0	1	Cdc42se2	58218	in gene	1_Injured_BRD4_up::1::480_chr10
1_Injured_BRD4_up	481	10	45509800	45530199	20399	45515685	17	7.10493	629	0	0	1	Snap47	38711	in gene	1_Injured_BRD4_up::1::481_chr10
1_Injured_BRD4_up	482	10	51902400	51920999	18599	51913504	31	8.73785	576	0	0	0				1_Injured_BRD4_up::1::482_chr10
1_Injured_BRD4_up	483	10	51921800	51930799	8999	51924512	26	8.92593	270	0	0	0				1_Injured_BRD4_up::1::483_chr10
1_Injured_BRD4_up	484	10	54778200	54787399	9199	54786624	15	5.26667	285	0	0	1	Trnat-ugu	5012	downstream	1_Injured_BRD4_up::1::484_chr10
1_Injured_BRD4_up	485	10	56850400	56856599	6199	56853600	18	6.37824	193	0	0	0				1_Injured_BRD4_up::1::485_chr10
1_Injured_BRD4_up	486	10	57147600	57163999	16399	57156725	20	6.79093	507	0	0	2	Zfp3, Scimp	24397, 25281	downstream, downstream	1_Injured_BRD4_up::1::486_chr10
1_Injured_BRD4_up	487	10	57169600	57185599	15999	57175024	20	7.12475	497	0	1	1	Scimp	6982	in gene	1_Injured_BRD4_up::1::487_chr10
1_Injured_BRD4_up	488	10	66003400	66018199	14799	66006736	20	6.57489	454	0	1	2	Foxn1, Unc119	1796, 25503	in gene, downstream	1_Injured_BRD4_up::1::488_chr10
1_Injured_BRD4_up	489	10	67519000	67540599	21599	67535136	31	8.39124	662	0	0	3	Psmd11, Cdk5r1, Myo1d	69923, 19372, 276608	downstream, downstream, in gene	1_Injured_BRD4_up::1::489_chr10
1_Injured_BRD4_up	490	10	69009800	69041399	31599	69034640	24	7.67668	965	0	1	1	Ccl2	-12451	upstream	1_Injured_BRD4_up::1::490_chr10
1_Injured_BRD4_up	491	10	73422400	73443599	21199	73439648	26	8.36697	654	0	0	1	Brip1	93209	in gene	1_Injured_BRD4_up::1::491_chr10
1_Injured_BRD4_up	492	10	73458200	73476599	18399	73464160	37	12.7527	562	0	0	1	Brip1	68697	in gene	1_Injured_BRD4_up::1::492_chr10
1_Injured_BRD4_up	493	10	73500400	73509799	9399	73507232	42	14.1433	293	0	0	1	Brip1	25625	in gene	1_Injured_BRD4_up::1::493_chr10
1_Injured_BRD4_up	494	10	74220600	74274799	54199	74260872	35	9.41268	1672	0	0	1	Msi2	277606	in gene	1_Injured_BRD4_up::1::494_chr10
1_Injured_BRD4_up	495	10	75036800	75065399	28599	75058560	94	11.1218	870	1	2	4	Bzrap1, Mir142, Supt4h1, Rnf43	-11192, -7011, 11463, 84543	upstream, upstream, downstream, downstream	1_Injured_BRD4_up::1::495_chr10
1_Injured_BRD4_up	496	10	76123400	76212199	88799	76195296	63	13.2712	2743	0	1	3	Vmp1, Mir21, Tubd1	96707, -1785, 38455	in gene, upstream, downstream	1_Injured_BRD4_up::1::496_chr10
1_Injured_BRD4_up	497	10	78036600	78040999	4399	78038432	11	5.62774	137	0	0	2	Cox11, LOC100910689	69106, 14614	downstream, downstream	1_Injured_BRD4_up::1::497_chr10
1_Injured_BRD4_up	498	10	78043800	78052799	8999	78048469	22	9.61255	271	0	0	0				1_Injured_BRD4_up::1::498_chr10
1_Injured_BRD4_up	499	10	94688000	94692999	4999	94691456	25	10.121	157	0	1	1	Milr1	58	in gene	1_Injured_BRD4_up::1::499_chr10
1_Injured_BRD4_up	500	10	95274400	95280199	5799	95278528	14	6.86813	182	0	0	1	Pitpnc1	152926	in gene	1_Injured_BRD4_up::1::500_chr10
1_Injured_BRD4_up	501	10	101444000	101454599	10599	101452192	20	6.4247	332	0	0	1	Slc39a11	310739	in gene	1_Injured_BRD4_up::1::501_chr10
1_Injured_BRD4_up	502	10	101473800	101477999	4199	101475787	19	9.58779	131	0	0	1	Slc39a11	287144	in gene	1_Injured_BRD4_up::1::502_chr10
1_Injured_BRD4_up	503	10	103117000	103130999	13999	103120064	20	5.36131	429	0	0	1	LOC501738	17459	downstream	1_Injured_BRD4_up::1::503_chr10
1_Injured_BRD4_up	504	10	104798800	104805799	6999	104801216	25	8.9213	216	0	0	1	Srp68	17418	in gene	1_Injured_BRD4_up::1::504_chr10
1_Injured_BRD4_up	505	10	106573600	106589599	15999	106586064	42	12.8185	496	1	0	0				1_Injured_BRD4_up::1::505_chr10
1_Injured_BRD4_up	506	10	106886600	106917999	31399	106916128	63	9.07827	971	1	1	2	Cyth1, Usp36	205, 43225	in gene, downstream	1_Injured_BRD4_up::1::506_chr10
1_Injured_BRD4_up	507	10	110441200	110485999	44799	110473696	62	8.77433	1387	2	2	2	B3gntl1, Metrnl	-30125, -115	upstream, upstream	1_Injured_BRD4_up::1::507_chr10
1_Injured_BRD4_up	508	10	110489000	110503599	14599	110492704	33	8.82	450	0	0	1	Metrnl	18893	downstream	1_Injured_BRD4_up::1::508_chr10
1_Injured_BRD4_up	509	10	110504600	110522799	18199	110520640	45	12.826	569	0	0	0				1_Injured_BRD4_up::1::509_chr10
1_Injured_BRD4_up	510	11	36371600	36379399	7799	36371728	22	6.37607	234	1	0	1	Runx1	89236	in gene	1_Injured_BRD4_up::1::510_chr11
1_Injured_BRD4_up	511	11	36385200	36394799	9599	36387376	26	9.80936	299	0	0	1	Runx1	73588	in gene	1_Injured_BRD4_up::1::511_chr11
1_Injured_BRD4_up	512	11	36440000	36483199	43199	36462752	99	9.22406	1330	4	1	1	Runx1	-1788	upstream	1_Injured_BRD4_up::1::512_chr11
1_Injured_BRD4_up	513	11	36546000	36553199	7199	36551488	16	6.30556	216	0	0	0				1_Injured_BRD4_up::1::513_chr11
1_Injured_BRD4_up	514	11	36554200	36566799	12599	36558576	15	6.08929	392	0	0	0				1_Injured_BRD4_up::1::514_chr11
1_Injured_BRD4_up	515	11	36688400	36702999	14599	36700336	23	6.56492	439	0	0	0				1_Injured_BRD4_up::1::515_chr11
1_Injured_BRD4_up	516	11	36711200	36719999	8799	36711552	11	5.61091	275	0	0	0				1_Injured_BRD4_up::1::516_chr11
1_Injured_BRD4_up	517	11	36732200	36748799	16599	36739680	32	9.93056	504	0	0	0				1_Injured_BRD4_up::1::517_chr11
1_Injured_BRD4_up	518	11	36789600	36809199	19599	36796640	44	7.98529	612	0	0	0				1_Injured_BRD4_up::1::518_chr11
1_Injured_BRD4_up	519	11	36810400	36823799	13399	36818272	37	12.5148	406	0	0	0				1_Injured_BRD4_up::1::519_chr11
1_Injured_BRD4_up	520	11	36902000	36912799	10799	36908624	25	9.70623	337	0	0	0				1_Injured_BRD4_up::1::520_chr11
1_Injured_BRD4_up	521	11	39017200	39022799	5599	39020224	34	12.2857	175	0	0	0				1_Injured_BRD4_up::1::521_chr11
1_Injured_BRD4_up	522	11	39151600	39168199	16599	39159744	31	8.08907	494	0	1	1	Kcnj15	5240	in gene	1_Injured_BRD4_up::1::522_chr11
1_Injured_BRD4_up	523	11	47833200	47841999	8799	47839755	12	4.64794	267	0	0	0				1_Injured_BRD4_up::1::523_chr11
1_Injured_BRD4_up	524	11	47936200	47946999	10799	47938208	10	4.63609	327	0	0	0				1_Injured_BRD4_up::1::524_chr11
1_Injured_BRD4_up	525	11	48110000	48123199	13199	48111984	19	5.39295	397	0	0	1	Col8a1	38826	in gene	1_Injured_BRD4_up::1::525_chr11
1_Injured_BRD4_up	526	11	48173000	48201599	28599	48178992	21	4.81056	871	0	0	1	Col8a1	105834	in gene	1_Injured_BRD4_up::1::526_chr11
1_Injured_BRD4_up	527	11	50455400	50463599	8199	50460096	16	5.56574	251	0	0	1	Nfkbiz	39533	downstream	1_Injured_BRD4_up::1::527_chr11
1_Injured_BRD4_up	528	11	50507000	50523399	16399	50513056	21	7.04331	508	0	0	0				1_Injured_BRD4_up::1::528_chr11
1_Injured_BRD4_up	529	11	50540000	50545599	5599	50541888	9	5.15429	175	0	0	0				1_Injured_BRD4_up::1::529_chr11
1_Injured_BRD4_up	530	11	50597400	50602799	5399	50600736	15	5.08485	165	0	0	0				1_Injured_BRD4_up::1::530_chr11
1_Injured_BRD4_up	531	11	50710400	50723999	13599	50716688	44	12.1384	419	0	0	0				1_Injured_BRD4_up::1::531_chr11
1_Injured_BRD4_up	532	11	50731000	50740999	9999	50733600	51	19.2968	310	0	0	0				1_Injured_BRD4_up::1::532_chr11
1_Injured_BRD4_up	533	11	50746600	50749999	3399	50748384	15	5.64078	103	0	0	0				1_Injured_BRD4_up::1::533_chr11
1_Injured_BRD4_up	534	11	50756000	50762999	6999	50761184	19	6.58904	219	0	0	0				1_Injured_BRD4_up::1::534_chr11
1_Injured_BRD4_up	535	11	53939200	53945599	6399	53943392	16	6.21354	192	0	0	0				1_Injured_BRD4_up::1::535_chr11
1_Injured_BRD4_up	536	11	64562800	64573999	11199	64568704	15	4.93114	334	0	0	0				1_Injured_BRD4_up::1::536_chr11
1_Injured_BRD4_up	537	11	65299200	65305599	6399	65301680	24	6.68342	199	0	0	1	Wdr52	40544	in gene	1_Injured_BRD4_up::1::537_chr11
1_Injured_BRD4_up	538	11	67178000	67184999	6999	67182592	18	6.22791	215	0	0	2	LOC100910206, Pla1a	37670, 21073	downstream, in gene	1_Injured_BRD4_up::1::538_chr11
1_Injured_BRD4_up	539	11	75517400	75554799	37399	75522752	46	9.76018	1130	0	0	0				1_Injured_BRD4_up::1::539_chr11
1_Injured_BRD4_up	540	11	86211600	86223399	11799	86220288	39	10.7317	369	0	0	1	Vps8	180099	in gene	1_Injured_BRD4_up::1::540_chr11
1_Injured_BRD4_up	541	11	92010600	92017399	6799	92013376	12	5.58454	207	0	0	1	Pkp2	17901	in gene	1_Injured_BRD4_up::1::541_chr11
1_Injured_BRD4_up	542	11	92019000	92025799	6799	92019499	11	3.94313	211	0	0	1	Pkp2	11778	in gene	1_Injured_BRD4_up::1::542_chr11
1_Injured_BRD4_up	543	11	92870200	92873599	3399	92872320	15	7	103	0	0	0				1_Injured_BRD4_up::1::543_chr11
1_Injured_BRD4_up	544	11	92899600	92906599	6999	92904048	13	4.44976	209	0	0	0				1_Injured_BRD4_up::1::544_chr11
1_Injured_BRD4_up	545	12	1085400	1102399	16999	1096816	24	6.79423	520	0	0	1	Stard13	77562	in gene	1_Injured_BRD4_up::1::545_chr12
1_Injured_BRD4_up	546	12	8923000	8929199	6199	8928032	38	13.8247	194	0	0	0				1_Injured_BRD4_up::1::546_chr12
1_Injured_BRD4_up	547	12	11851600	11863199	11599	11856896	28	6.45098	357	0	0	1	Lnx2	16111	in gene	1_Injured_BRD4_up::1::547_chr12
1_Injured_BRD4_up	548	12	17754600	17761799	7199	17757440	13	5.61435	223	0	0	0				1_Injured_BRD4_up::1::548_chr12
1_Injured_BRD4_up	549	12	17949600	17954999	5399	17954176	14	6.03571	168	0	0	1	Gna12	64088	in gene	1_Injured_BRD4_up::1::549_chr12
1_Injured_BRD4_up	550	12	19707400	19718199	10799	19711136	20	5.71601	331	0	0	2	Prkar1b, Pdgfa	99442, -16536	downstream, upstream	1_Injured_BRD4_up::1::550_chr12
1_Injured_BRD4_up	551	12	35763600	35768399	4799	35767968	32	9.94631	149	0	0	0				1_Injured_BRD4_up::1::551_chr12
1_Injured_BRD4_up	552	12	35769000	35778999	9999	35772928	21	7.82958	311	0	0	0				1_Injured_BRD4_up::1::552_chr12
1_Injured_BRD4_up	553	12	42629400	42646199	16799	42635168	17	5.31041	509	0	0	1	RGD1309762	92732	in gene	1_Injured_BRD4_up::1::553_chr12
1_Injured_BRD4_up	554	12	45535000	45543599	8599	45543200	34	12.4387	269	0	0	0				1_Injured_BRD4_up::1::554_chr12
1_Injured_BRD4_up	555	12	45555800	45567399	11599	45564576	40	9.59654	347	0	0	0				1_Injured_BRD4_up::1::555_chr12
1_Injured_BRD4_up	556	12	52150000	52167599	17599	52161120	39	11.7619	546	0	2	2	Crybb1, Cryba4	-241, -3052	upstream, upstream	1_Injured_BRD4_up::1::556_chr12
1_Injured_BRD4_up	557	12	52779200	52806799	27599	52801568	53	13.1776	850	0	0	0				1_Injured_BRD4_up::1::557_chr12
1_Injured_BRD4_up	558	13	31098400	31117199	18799	31105920	23	5.45739	575	0	0	1	Zcchc2	-21007	upstream	1_Injured_BRD4_up::1::558_chr13
1_Injured_BRD4_up	559	13	33033800	33038999	5199	33035968	24	6.64744	156	0	1	1	Serpinb8	307	in gene	1_Injured_BRD4_up::1::559_chr13
1_Injured_BRD4_up	560	13	33040000	33044999	4999	33042864	22	8	157	0	0	1	Serpinb8	7203	in gene	1_Injured_BRD4_up::1::560_chr13
1_Injured_BRD4_up	561	13	49770200	49778799	8599	49777184	13	4.9962	263	0	0	0				1_Injured_BRD4_up::1::561_chr13
1_Injured_BRD4_up	562	13	50543200	50552399	9199	50544384	16	5.86879	282	0	0	0				1_Injured_BRD4_up::1::562_chr13
1_Injured_BRD4_up	563	13	53600200	53608399	8199	53604128	21	7.67969	256	0	0	1	Slc26a9	18962	in gene	1_Injured_BRD4_up::1::563_chr13
1_Injured_BRD4_up	564	13	56999600	57015799	16199	57007488	29	7.93056	504	0	2	3	Ptprv, Ptpn7, Arl8a	-689, -2748, -17196	upstream, upstream, upstream	1_Injured_BRD4_up::1::564_chr13
1_Injured_BRD4_up	565	13	57736000	57744399	8399	57739824	23	7.42146	261	0	0	2	Tnnt2, Pkp1	23487, 61068	downstream, downstream	1_Injured_BRD4_up::1::565_chr13
1_Injured_BRD4_up	566	13	58021800	58045599	23799	58039808	53	11.3094	737	1	1	2	Cacna1s, Kif21b	94329, 9084	downstream, in gene	1_Injured_BRD4_up::1::566_chr13
1_Injured_BRD4_up	567	13	58473400	58482199	8799	58477504	29	8.65568	273	0	0	1	Kif14	75639	downstream	1_Injured_BRD4_up::1::567_chr13
1_Injured_BRD4_up	568	13	65850400	65857399	6999	65854848	14	4.68396	212	0	0	0				1_Injured_BRD4_up::1::568_chr13
1_Injured_BRD4_up	569	13	66014800	66020399	5599	66016496	13	5.81395	172	0	0	0				1_Injured_BRD4_up::1::569_chr13
1_Injured_BRD4_up	570	13	78972400	78982399	9999	78975104	35	8.40523	306	0	0	1	Soat1	23925	in gene	1_Injured_BRD4_up::1::570_chr13
1_Injured_BRD4_up	571	13	78986000	79001399	15399	78998976	74	12.4864	477	1	1	1	Soat1	53	in gene	1_Injured_BRD4_up::1::571_chr13
1_Injured_BRD4_up	572	13	82546000	82556399	10399	82551104	26	7.63344	311	0	0	1	Tnr	39613	in gene	1_Injured_BRD4_up::1::572_chr13
1_Injured_BRD4_up	573	13	82751200	82757999	6799	82753040	14	6.8216	213	0	0	1	Tnn	52186	in gene	1_Injured_BRD4_up::1::573_chr13
1_Injured_BRD4_up	574	13	82802200	82806199	3999	82803200	19	8.048	125	0	1	1	Tnn	2026	in gene	1_Injured_BRD4_up::1::574_chr13
1_Injured_BRD4_up	575	13	82826400	82834199	7799	82831584	14	6.36667	240	0	0	0				1_Injured_BRD4_up::1::575_chr13
1_Injured_BRD4_up	576	13	84270600	84276399	5799	84275280	13	6.1326	181	0	1	1	Tnfsf18	2254	in gene	1_Injured_BRD4_up::1::576_chr13
1_Injured_BRD4_up	577	13	84809400	84833399	23999	84815648	40	12.8725	745	0	0	1	Dnm3	456357	in gene	1_Injured_BRD4_up::1::577_chr13
1_Injured_BRD4_up	578	13	84979600	85011999	32399	84988992	45	8.76181	995	0	1	2	Dnm3, Mir199a	283013, -30405	in gene, upstream	1_Injured_BRD4_up::1::578_chr13
1_Injured_BRD4_up	579	13	86024600	86046999	22399	86031312	19	5.59357	684	0	0	1	Prrx1	75894	downstream	1_Injured_BRD4_up::1::579_chr13
1_Injured_BRD4_up	580	13	87959800	87981599	21799	87971488	26	6.40896	670	0	0	1	Dpt	17029	in gene	1_Injured_BRD4_up::1::580_chr13
1_Injured_BRD4_up	581	13	88001200	88008199	6999	88004928	22	8.3516	219	0	0	0				1_Injured_BRD4_up::1::581_chr13
1_Injured_BRD4_up	582	13	88122600	88134799	12199	88129600	32	11.8184	380	0	0	0				1_Injured_BRD4_up::1::582_chr13
1_Injured_BRD4_up	583	13	88169800	88178199	8399	88172320	17	5.072	250	0	0	0				1_Injured_BRD4_up::1::583_chr13
1_Injured_BRD4_up	584	13	88196600	88224399	27799	88209077	18	5.64429	849	0	0	0				1_Injured_BRD4_up::1::584_chr13
1_Injured_BRD4_up	585	13	88240800	88255799	14999	88246784	36	7.93261	460	0	0	0				1_Injured_BRD4_up::1::585_chr13
1_Injured_BRD4_up	586	13	88260400	88265799	5399	88262432	33	10.0783	166	0	0	0				1_Injured_BRD4_up::1::586_chr13
1_Injured_BRD4_up	587	13	90036200	90055199	18999	90051136	24	9.02238	581	0	0	1	Uck2	35973	in gene	1_Injured_BRD4_up::1::587_chr13
1_Injured_BRD4_up	588	13	90056000	90077999	21999	90072960	37	8.06195	678	0	0	1	Uck2	14149	in gene	1_Injured_BRD4_up::1::588_chr13
1_Injured_BRD4_up	589	13	92382400	92384999	2599	92383696	12	4.40244	82	0	0	0				1_Injured_BRD4_up::1::589_chr13
1_Injured_BRD4_up	590	13	93233200	93238999	5799	93234016	15	4.72067	179	0	1	1	Sh2d1b	1073	in gene	1_Injured_BRD4_up::1::590_chr13
1_Injured_BRD4_up	591	13	93888000	93905399	17399	93899136	28	8.74492	541	1	1	3	Dusp12, Fcrlb, Fcrla	-19364, 4609, 19457	upstream, in gene, downstream	1_Injured_BRD4_up::1::591_chr13
1_Injured_BRD4_up	592	13	102412800	102418199	5399	102413712	15	7.03012	166	0	0	1	Smyd3	60230	in gene	1_Injured_BRD4_up::1::592_chr13
1_Injured_BRD4_up	593	13	102422800	102440999	18199	102429056	49	10.4495	545	0	0	1	Smyd3	44886	in gene	1_Injured_BRD4_up::1::593_chr13
1_Injured_BRD4_up	594	13	106267400	106307599	40199	106294528	25	6.15041	1230	0	1	1	Tlr5	-16456	upstream	1_Injured_BRD4_up::1::594_chr13
1_Injured_BRD4_up	595	13	106966800	106978599	11799	106970896	20	7.81006	358	0	0	0				1_Injured_BRD4_up::1::595_chr13
1_Injured_BRD4_up	596	13	114397200	114407199	9999	114404587	24	9.43269	312	0	0	1	Atf3	38851	downstream	1_Injured_BRD4_up::1::596_chr13
1_Injured_BRD4_up	597	13	114512400	114550799	38399	114529440	26	5.90628	1163	0	0	1	Nenf	33533	downstream	1_Injured_BRD4_up::1::597_chr13
1_Injured_BRD4_up	598	13	116469400	116475599	6199	116472784	16	4.98429	191	0	1	1	Traf3ip3	164	in gene	1_Injured_BRD4_up::1::598_chr13
1_Injured_BRD4_up	599	14	5212800	5223799	10999	5220336	24	9.56725	342	0	0	0				1_Injured_BRD4_up::1::599_chr14
1_Injured_BRD4_up	600	14	18819600	18827999	8399	18823840	12	4.71318	258	0	0	0				1_Injured_BRD4_up::1::600_chr14
1_Injured_BRD4_up	601	14	34110800	34113799	2999	34112560	12	4.94506	91	0	0	0				1_Injured_BRD4_up::1::601_chr14
1_Injured_BRD4_up	602	14	36400400	36412799	12399	36408416	35	10.2958	382	0	0	0				1_Injured_BRD4_up::1::602_chr14
1_Injured_BRD4_up	603	14	36879600	36884599	4999	36881824	31	8.84459	148	0	0	0				1_Injured_BRD4_up::1::603_chr14
1_Injured_BRD4_up	604	14	43501800	43507199	5399	43503168	21	7.20482	166	0	0	0				1_Injured_BRD4_up::1::604_chr14
1_Injured_BRD4_up	605	14	43713400	43721799	8399	43719008	43	14.8365	263	0	0	0				1_Injured_BRD4_up::1::605_chr14
1_Injured_BRD4_up	606	14	45555800	45561199	5399	45559968	12	4.8303	165	0	0	1	Tbc1d1	43374	in gene	1_Injured_BRD4_up::1::606_chr14
1_Injured_BRD4_up	607	14	60015800	60036199	20399	60018496	26	5.91311	633	0	0	0				1_Injured_BRD4_up::1::607_chr14
1_Injured_BRD4_up	608	14	60055000	60068599	13599	60062432	29	10.8014	423	0	0	0				1_Injured_BRD4_up::1::608_chr14
1_Injured_BRD4_up	609	14	60071600	60090799	19199	60087296	32	9.83082	597	0	0	0				1_Injured_BRD4_up::1::609_chr14
1_Injured_BRD4_up	610	14	71783200	71789599	6399	71785600	33	8.54545	198	0	1	1	Cd38	112	in gene	1_Injured_BRD4_up::1::610_chr14
1_Injured_BRD4_up	611	14	80596200	80600599	4399	80596656	17	7.28906	128	0	0	0				1_Injured_BRD4_up::1::611_chr14
1_Injured_BRD4_up	612	14	81123000	81131599	8599	81129376	16	5.69517	269	0	0	0				1_Injured_BRD4_up::1::612_chr14
1_Injured_BRD4_up	613	14	88472800	88514799	41999	88483216	23	5.2272	1272	0	0	1	Tns3	162591	in gene	1_Injured_BRD4_up::1::613_chr14
1_Injured_BRD4_up	614	14	108318200	108323399	5199	108319360	18	8.68098	163	0	0	0				1_Injured_BRD4_up::1::614_chr14
1_Injured_BRD4_up	615	15	3622000	3641199	19199	3627424	33	7.36486	592	0	1	1	Plau	43	in gene	1_Injured_BRD4_up::1::615_chr15
1_Injured_BRD4_up	616	15	8835400	8859599	24199	8835936	23	7.18733	742	0	1	1	Gng2	-9816	upstream	1_Injured_BRD4_up::1::616_chr15
1_Injured_BRD4_up	617	15	9079800	9088199	8399	9080192	19	6.39924	263	0	0	0				1_Injured_BRD4_up::1::617_chr15
1_Injured_BRD4_up	618	15	37006000	37014999	8999	37010240	28	9.10394	279	1	1	2	Lrp10, Rem2	16413, 3811	downstream, in gene	1_Injured_BRD4_up::1::618_chr15
1_Injured_BRD4_up	619	15	37298600	37309599	10999	37304800	24	7.52994	334	0	0	1	Slc7a8	12361	in gene	1_Injured_BRD4_up::1::619_chr15
1_Injured_BRD4_up	620	15	43313200	43330199	16999	43325040	27	9.16949	531	0	0	0				1_Injured_BRD4_up::1::620_chr15
1_Injured_BRD4_up	621	15	43966200	43986799	20599	43977728	20	6.35008	637	0	0	0				1_Injured_BRD4_up::1::621_chr15
1_Injured_BRD4_up	622	15	44845200	44859599	14399	44852736	26	7.82921	445	0	0	1	Spata13	102890	in gene	1_Injured_BRD4_up::1::622_chr15
1_Injured_BRD4_up	623	15	45407400	45416199	8799	45414896	23	8.36029	272	0	1	1	Sgcg	-13144	upstream	1_Injured_BRD4_up::1::623_chr15
1_Injured_BRD4_up	624	15	55052800	55069199	16399	55061152	17	7.01367	512	0	0	1	Loxl2	55691	in gene	1_Injured_BRD4_up::1::624_chr15
1_Injured_BRD4_up	625	15	60915200	60940399	25199	60930528	24	5.51882	744	0	1	1	Lcp1	-1806	upstream	1_Injured_BRD4_up::1::625_chr15
1_Injured_BRD4_up	626	15	65125600	65140799	15199	65130400	16	6.35808	458	0	0	1	Vwa8	395549	in gene	1_Injured_BRD4_up::1::626_chr15
1_Injured_BRD4_up	627	15	106532400	106543199	10799	106536256	20	8.10682	337	0	0	1	LOC691984	928072	in gene	1_Injured_BRD4_up::1::627_chr15
1_Injured_BRD4_up	628	15	106548600	106560199	11599	106556992	28	5.72727	352	0	0	1	LOC691984	948808	in gene	1_Injured_BRD4_up::1::628_chr15
1_Injured_BRD4_up	629	15	109057400	109097999	40599	109064032	54	9.53588	1254	0	0	1	Mbnl2	20727	in gene	1_Injured_BRD4_up::1::629_chr15
1_Injured_BRD4_up	630	15	111721800	111766399	44599	111743008	43	9.00797	1380	0	2	3	Ubac2, Gpr18, Gpr183	68063, -28545, 20769	in gene, upstream, downstream	1_Injured_BRD4_up::1::630_chr15
1_Injured_BRD4_up	631	16	1878400	1898799	20399	1892640	25	7.70989	617	0	0	1	Zmiz1	165934	in gene	1_Injured_BRD4_up::1::631_chr16
1_Injured_BRD4_up	632	16	11413200	11421599	8399	11416992	24	10.6602	259	0	0	0				1_Injured_BRD4_up::1::632_chr16
1_Injured_BRD4_up	633	16	11426400	11451399	24999	11444608	42	12.8181	775	0	0	0				1_Injured_BRD4_up::1::633_chr16
1_Injured_BRD4_up	634	16	23125000	23134599	9599	23130224	19	6.80339	295	0	0	0				1_Injured_BRD4_up::1::634_chr16
1_Injured_BRD4_up	635	16	23624800	23631599	6799	23630448	12	4.43204	206	0	0	1	Psd3	300583	in gene	1_Injured_BRD4_up::1::635_chr16
1_Injured_BRD4_up	636	16	31530000	31543999	13999	31533424	38	9.39492	433	1	0	1	LOC100360205	132303	in gene	1_Injured_BRD4_up::1::636_chr16
1_Injured_BRD4_up	637	16	31636800	31647599	10799	31643232	25	7.12727	330	0	0	1	LOC100360205	242111	in gene	1_Injured_BRD4_up::1::637_chr16
1_Injured_BRD4_up	638	16	31649000	31657799	8799	31653312	23	9.05861	273	0	0	1	LOC100360205	252191	in gene	1_Injured_BRD4_up::1::638_chr16
1_Injured_BRD4_up	639	16	31662800	31671599	8799	31670208	21	8.55636	275	0	0	1	LOC100360205	269087	in gene	1_Injured_BRD4_up::1::639_chr16
1_Injured_BRD4_up	640	16	40515600	40520999	5399	40518208	12	4.60119	168	0	0	0				1_Injured_BRD4_up::1::640_chr16
1_Injured_BRD4_up	641	16	47981800	47987599	5799	47984320	22	8.1547	181	0	0	0				1_Injured_BRD4_up::1::641_chr16
1_Injured_BRD4_up	642	16	48205200	48213799	8599	48206848	27	11.3494	269	0	0	0				1_Injured_BRD4_up::1::642_chr16
1_Injured_BRD4_up	643	16	50013200	50016399	3199	50014336	15	5.70103	97	0	0	0				1_Injured_BRD4_up::1::643_chr16
1_Injured_BRD4_up	644	16	59320000	59332199	12199	59328454	26	8.14325	363	0	0	0				1_Injured_BRD4_up::1::644_chr16
1_Injured_BRD4_up	645	16	59512800	59518599	5799	59517376	18	5.67598	179	0	0	0				1_Injured_BRD4_up::1::645_chr16
1_Injured_BRD4_up	646	16	59521200	59529399	8199	59521424	12	4.412	250	0	0	0				1_Injured_BRD4_up::1::646_chr16
1_Injured_BRD4_up	647	16	59904800	59911799	6999	59906016	19	5.24186	215	0	0	0				1_Injured_BRD4_up::1::647_chr16
1_Injured_BRD4_up	648	16	63649600	63664199	14599	63658496	20	5.43018	444	0	0	1	Nrg1	117847	in gene	1_Injured_BRD4_up::1::648_chr16
1_Injured_BRD4_up	649	16	63666200	63679399	13199	63673056	24	6.26355	406	0	0	1	Nrg1	132407	in gene	1_Injured_BRD4_up::1::649_chr16
1_Injured_BRD4_up	650	16	63688000	63690199	2199	63689728	14	6.07246	69	0	0	1	Nrg1	149079	in gene	1_Injured_BRD4_up::1::650_chr16
1_Injured_BRD4_up	651	16	63691000	63695199	4199	63693728	14	6.79389	131	0	0	1	Nrg1	153079	in gene	1_Injured_BRD4_up::1::651_chr16
1_Injured_BRD4_up	652	16	68927200	68934999	7799	68930616	24	9.83197	244	0	1	1	RGD1564690	5177	downstream	1_Injured_BRD4_up::1::652_chr16
1_Injured_BRD4_up	653	16	72039400	72041599	2199	72041200	14	8.02941	68	0	1	2	LOC684871, LOC100910163	7404, -5736	downstream, upstream	1_Injured_BRD4_up::1::653_chr16
1_Injured_BRD4_up	654	16	73815800	73830199	14399	73828896	23	10.7644	450	0	0	1	Ikbkb	19042	in gene	1_Injured_BRD4_up::1::654_chr16
1_Injured_BRD4_up	655	16	74078200	74085599	7399	74081248	20	6.10748	214	0	0	0				1_Injured_BRD4_up::1::655_chr16
1_Injured_BRD4_up	656	16	82464800	82469599	4799	82466304	31	10.4234	137	0	0	2	Tex29, Arhgef7	6068, 91289	in gene, downstream	1_Injured_BRD4_up::1::656_chr16
1_Injured_BRD4_up	657	17	6611200	6618999	7799	6616704	17	8.5082	244	0	0	1	Dapk1	67216	in gene	1_Injured_BRD4_up::1::657_chr17
1_Injured_BRD4_up	658	17	15949800	15960599	10799	15957888	36	7.70807	322	0	0	0				1_Injured_BRD4_up::1::658_chr17
1_Injured_BRD4_up	659	17	17801000	17811999	10999	17807264	23	7.00305	328	0	1	1	Fgd3	-264	upstream	1_Injured_BRD4_up::1::659_chr17
1_Injured_BRD4_up	660	17	20082600	20106799	24199	20102432	32	8.68145	744	0	0	1	Rnf144b	109596	in gene	1_Injured_BRD4_up::1::660_chr17
1_Injured_BRD4_up	661	17	22563200	22576199	12999	22573696	22	6.62344	401	0	0	0				1_Injured_BRD4_up::1::661_chr17
1_Injured_BRD4_up	662	17	26343600	26353599	9999	26344432	27	9.72638	307	0	0	0				1_Injured_BRD4_up::1::662_chr17
1_Injured_BRD4_up	663	17	26354800	26372999	18199	26365088	32	7.68402	557	1	1	1	Cd83	144	in gene	1_Injured_BRD4_up::1::663_chr17
1_Injured_BRD4_up	664	17	34673800	34681799	7999	34679664	27	8.39759	249	0	1	1	Serpinb6b	377	in gene	1_Injured_BRD4_up::1::664_chr17
1_Injured_BRD4_up	665	17	34708200	34714599	6399	34712011	14	5.63918	194	0	0	0				1_Injured_BRD4_up::1::665_chr17
1_Injured_BRD4_up	666	17	37058200	37063799	5599	37061952	15	6.64912	171	0	0	0				1_Injured_BRD4_up::1::666_chr17
1_Injured_BRD4_up	667	17	43326000	43330399	4399	43327040	17	6.13971	136	0	0	0				1_Injured_BRD4_up::1::667_chr17
1_Injured_BRD4_up	668	17	45185000	45191999	6999	45189432	11	4.40196	204	0	0	1	Lrrc16a	272616	in gene	1_Injured_BRD4_up::1::668_chr17
1_Injured_BRD4_up	669	17	49474600	49485199	10599	49483312	9	3.42357	314	0	0	0				1_Injured_BRD4_up::1::669_chr17
1_Injured_BRD4_up	670	17	69696600	69704199	7599	69698816	48	16.1212	231	0	0	0				1_Injured_BRD4_up::1::670_chr17
1_Injured_BRD4_up	671	17	69717400	69736799	19399	69726784	27	8.39864	587	0	0	0				1_Injured_BRD4_up::1::671_chr17
1_Injured_BRD4_up	672	17	69777200	69780799	3599	69780320	11	4.65138	109	0	0	0				1_Injured_BRD4_up::1::672_chr17
1_Injured_BRD4_up	673	17	72068200	72077399	9199	72074400	15	6.18505	281	0	0	0				1_Injured_BRD4_up::1::673_chr17
1_Injured_BRD4_up	674	17	72418800	72429199	10399	72422064	17	5.67508	317	0	0	1	Pfkfb3	35639	downstream	1_Injured_BRD4_up::1::674_chr17
1_Injured_BRD4_up	675	17	72512400	72515799	3399	72513352	24	11.6571	105	0	0	0				1_Injured_BRD4_up::1::675_chr17
1_Injured_BRD4_up	676	17	72520800	72527599	6799	72525984	18	7.277	213	0	0	0				1_Injured_BRD4_up::1::676_chr17
1_Injured_BRD4_up	677	17	78244400	78250999	6599	78246208	25	7.83981	206	0	0	1	Camk1d	58594	in gene	1_Injured_BRD4_up::1::677_chr17
1_Injured_BRD4_up	678	17	85751000	85755799	4799	85752864	14	5.29252	147	0	0	0				1_Injured_BRD4_up::1::678_chr17
1_Injured_BRD4_up	679	17	88973200	88991599	18399	88983776	19	5.7982	555	0	0	1	Etl4	111702	in gene	1_Injured_BRD4_up::1::679_chr17
1_Injured_BRD4_up	680	17	89009800	89023999	14199	89014864	18	6.45767	437	0	0	1	Etl4	142790	in gene	1_Injured_BRD4_up::1::680_chr17
1_Injured_BRD4_up	681	17	92119600	92136999	17399	92127136	26	7.60461	521	0	1	1	Lyst	-13188	upstream	1_Injured_BRD4_up::1::681_chr17
1_Injured_BRD4_up	682	18	2876600	2901399	24799	2884496	23	6.72473	752	0	0	0				1_Injured_BRD4_up::1::682_chr18
1_Injured_BRD4_up	683	18	8814600	8822599	7999	8819280	12	5.44672	244	0	0	0				1_Injured_BRD4_up::1::683_chr18
1_Injured_BRD4_up	684	18	15696200	15708999	12799	15705120	16	6.41772	395	0	0	1	Zfp191	-17830	upstream	1_Injured_BRD4_up::1::684_chr18
1_Injured_BRD4_up	685	18	15727600	15734199	6599	15730432	26	6.98039	204	0	0	0				1_Injured_BRD4_up::1::685_chr18
1_Injured_BRD4_up	686	18	15735800	15745599	9799	15742368	28	10.3046	302	0	0	0				1_Injured_BRD4_up::1::686_chr18
1_Injured_BRD4_up	687	18	15759400	15775399	15999	15771616	73	14.5141	496	1	1	1	Ino80c	190	in gene	1_Injured_BRD4_up::1::687_chr18
1_Injured_BRD4_up	688	18	23804200	23807599	3399	23804896	13	6.12264	106	0	0	0				1_Injured_BRD4_up::1::688_chr18
1_Injured_BRD4_up	689	18	29216000	29224999	8999	29221344	17	5.35507	276	0	1	2	Apbb3, Slc35a4	-11275, 10142	upstream, downstream	1_Injured_BRD4_up::1::689_chr18
1_Injured_BRD4_up	690	18	29233600	29247199	13599	29241888	19	5.8799	408	0	0	0				1_Injured_BRD4_up::1::690_chr18
1_Injured_BRD4_up	691	18	32569200	32578599	9399	32574528	13	4.15972	288	0	0	0				1_Injured_BRD4_up::1::691_chr18
1_Injured_BRD4_up	692	18	37516200	37522599	6399	37519104	36	10.342	193	0	0	1	Jakmip2	224486	downstream	1_Injured_BRD4_up::1::692_chr18
1_Injured_BRD4_up	693	18	37557200	37565399	8199	37558240	27	11.2109	256	0	0	1	Jakmip2	185350	in gene	1_Injured_BRD4_up::1::693_chr18
1_Injured_BRD4_up	694	18	49553600	49562199	8599	49556288	15	5.53785	251	0	0	0				1_Injured_BRD4_up::1::694_chr18
1_Injured_BRD4_up	695	18	50976200	50992799	16599	50980000	31	6.42996	514	1	1	1	Lmnb1	138	in gene	1_Injured_BRD4_up::1::695_chr18
1_Injured_BRD4_up	696	18	58070200	58077599	7399	58075824	19	6.20614	228	0	0	0				1_Injured_BRD4_up::1::696_chr18
1_Injured_BRD4_up	697	18	58078400	58081799	3399	58079915	17	8.03738	107	0	0	0				1_Injured_BRD4_up::1::697_chr18
1_Injured_BRD4_up	698	18	58085200	58097599	12399	58090640	17	6.23514	370	0	0	0				1_Injured_BRD4_up::1::698_chr18
1_Injured_BRD4_up	699	18	60187800	60193999	6199	60189440	24	7.15707	191	0	0	1	Alpk2	78623	in gene	1_Injured_BRD4_up::1::699_chr18
1_Injured_BRD4_up	700	18	71756800	71762199	5399	71758544	19	10.0958	167	0	0	0				1_Injured_BRD4_up::1::700_chr18
1_Injured_BRD4_up	701	18	76253600	76257399	3799	76255209	31	17.6271	118	0	0	0				1_Injured_BRD4_up::1::701_chr18
1_Injured_BRD4_up	702	18	76303200	76313799	10599	76309104	21	7.41566	332	0	0	1	Nfatc1	116991	downstream	1_Injured_BRD4_up::1::702_chr18
1_Injured_BRD4_up	703	19	11173800	11184199	10399	11179392	19	6.74843	318	0	0	1	Nup93	59506	in gene	1_Injured_BRD4_up::1::703_chr19
1_Injured_BRD4_up	704	19	24211000	24219799	8799	24216416	24	6.54647	269	0	0	0				1_Injured_BRD4_up::1::704_chr19
1_Injured_BRD4_up	705	19	57110200	57126799	16599	57115024	17	6.577	513	0	0	0				1_Injured_BRD4_up::1::705_chr19
1_Injured_BRD4_up	706	19	57127600	57132399	4799	57130048	14	7.02	150	0	0	0				1_Injured_BRD4_up::1::706_chr19
1_Injured_BRD4_up	707	19	57136800	57144999	8199	57138400	21	7.28112	249	0	0	0				1_Injured_BRD4_up::1::707_chr19
1_Injured_BRD4_up	708	19	57195800	57202999	7199	57199072	19	6.97333	225	0	0	0				1_Injured_BRD4_up::1::708_chr19
1_Injured_BRD4_up	709	19	58643200	58649199	5999	58646187	17	7.55738	183	0	0	0				1_Injured_BRD4_up::1::709_chr19
1_Injured_BRD4_up	710	19	59363000	59373199	10199	59368416	18	5.92063	315	0	0	0				1_Injured_BRD4_up::1::710_chr19
1_Injured_BRD4_up	711	19	59836200	59846799	10599	59844256	20	5.42236	322	0	0	0				1_Injured_BRD4_up::1::711_chr19
1_Injured_BRD4_up	712	19	60409600	60414999	5399	60414432	18	7.42424	165	0	0	1	Bcmo1	-10148	upstream	1_Injured_BRD4_up::1::712_chr19
1_Injured_BRD4_up	713	19	63209400	63221199	11799	63213280	19	6.22319	345	0	0	1	Cotl1	30289	in gene	1_Injured_BRD4_up::1::713_chr19
1_Injured_BRD4_up	714	19	64011800	64035999	24199	64023536	25	8.08753	754	0	0	0				1_Injured_BRD4_up::1::714_chr19
1_Injured_BRD4_up	715	19	65702200	65715599	13399	65711104	31	9.17874	414	0	0	0				1_Injured_BRD4_up::1::715_chr19
1_Injured_BRD4_up	716	19	70204600	70212799	8199	70208704	57	16.2188	256	0	0	0				1_Injured_BRD4_up::1::716_chr19
1_Injured_BRD4_up	717	19	70377000	70493399	116399	70482656	114	17.0442	3594	0	0	0				1_Injured_BRD4_up::1::717_chr19
1_Injured_BRD4_up	718	20	10410000	10414599	4599	10414080	42	12.6418	134	0	0	1	LOC687483	-13819	upstream	1_Injured_BRD4_up::1::718_chr20
1_Injured_BRD4_up	719	20	14876000	14883199	7199	14880416	32	12.1571	210	0	0	0				1_Injured_BRD4_up::1::719_chr20
1_Injured_BRD4_up	720	20	16611400	16618599	7199	16613312	32	12.4791	215	0	0	1	Bcr	115637	in gene	1_Injured_BRD4_up::1::720_chr20
1_Injured_BRD4_up	721	20	22693400	22709799	16399	22695488	14	5.35	500	1	1	1	Cdk1	567	in gene	1_Injured_BRD4_up::1::721_chr20
1_Injured_BRD4_up	722	20	25207400	25236599	29199	25228160	30	6.80403	893	0	1	1	RGD1559781	-7534	upstream	1_Injured_BRD4_up::1::722_chr20
1_Injured_BRD4_up	723	20	44476200	44480799	4599	44478688	20	8.04895	143	0	0	0				1_Injured_BRD4_up::1::723_chr20
1_Injured_BRD4_up	724	20	46197800	46213999	16199	46207872	17	6.23848	499	0	0	1	Fyn	46812	in gene	1_Injured_BRD4_up::1::724_chr20
1_Injured_BRD4_up	725	X	11662200	11671599	9399	11666144	29	9.85263	285	0	0	0				1_Injured_BRD4_up::1::725_chrX
1_Injured_BRD4_up	726	X	56327000	56334199	7199	56333328	12	4.39535	215	0	0	0				1_Injured_BRD4_up::1::726_chrX
1_Injured_BRD4_up	727	X	66199000	66204799	5799	66202768	11	4.6988	166	0	1	2	Mir223, Vsig4	-3190, 31822	upstream, downstream	1_Injured_BRD4_up::1::727_chrX
1_Injured_BRD4_up	728	X	115306400	115314399	7999	115310240	62	14.3849	239	1	0	1	Kcnh3	16575	in gene	1_Injured_BRD4_up::1::728_chrX
2_Uninjured_BRD4_up	0	1	4179200	4194199	14999	4184992	23	7.41319	455	0	0	1	Ust	128804	in gene	2_Uninjured_BRD4_up::1::0_chr1
2_Uninjured_BRD4_up	1	1	4209200	4254999	45799	4232064	19	4.68576	1362	0	0	1	Ust	81732	in gene	2_Uninjured_BRD4_up::1::1_chr1
2_Uninjured_BRD4_up	2	1	4307600	4317799	10199	4313536	60	9.50645	310	2	1	1	Ust	260	in gene	2_Uninjured_BRD4_up::1::2_chr1
2_Uninjured_BRD4_up	3	1	7015800	7019599	3799	7017632	87	21.7563	119	1	1	1	Fbxo30	-797	upstream	2_Uninjured_BRD4_up::1::3_chr1
2_Uninjured_BRD4_up	4	1	8161000	8168999	7999	8165152	19	5.63274	226	0	0	1	Utrn	443524	in gene	2_Uninjured_BRD4_up::1::4_chr1
2_Uninjured_BRD4_up	5	1	8170600	8179199	8599	8176240	12	4.5121	248	0	0	1	Utrn	432436	in gene	2_Uninjured_BRD4_up::1::5_chr1
2_Uninjured_BRD4_up	6	1	10127400	10142399	14999	10138496	41	7.34753	446	0	0	0				2_Uninjured_BRD4_up::1::6_chr1
2_Uninjured_BRD4_up	7	1	10163000	10169599	6599	10165504	19	7.00495	202	0	0	0				2_Uninjured_BRD4_up::1::7_chr1
2_Uninjured_BRD4_up	8	1	20218800	20234799	15999	20233072	16	5.37271	491	0	0	1	Lama2	230310	in gene	2_Uninjured_BRD4_up::1::8_chr1
2_Uninjured_BRD4_up	9	1	20235600	20248799	13199	20238512	26	8.73892	406	0	0	1	Lama2	235750	in gene	2_Uninjured_BRD4_up::1::9_chr1
2_Uninjured_BRD4_up	10	1	27061400	27071799	10399	27065888	14	3.81271	299	0	0	1	Trdn	182535	in gene	2_Uninjured_BRD4_up::1::10_chr1
2_Uninjured_BRD4_up	11	1	27093200	27098199	4999	27093557	8	3.23377	154	0	0	1	Trdn	154866	in gene	2_Uninjured_BRD4_up::1::11_chr1
2_Uninjured_BRD4_up	12	1	33292800	33319399	26599	33315520	77	8.89826	806	1	1	2	Cep72, Tppp	55942, -180	downstream, upstream	2_Uninjured_BRD4_up::1::12_chr1
2_Uninjured_BRD4_up	13	1	33348400	33359199	10799	33353408	26	5.95681	301	0	1	2	Zdhhc11, Brd9	7386, 38896	in gene, downstream	2_Uninjured_BRD4_up::1::13_chr1
2_Uninjured_BRD4_up	14	1	33435800	33449399	13599	33439520	32	10.2024	415	0	0	1	Trip13	47093	downstream	2_Uninjured_BRD4_up::1::14_chr1
2_Uninjured_BRD4_up	15	1	37781600	37800799	19199	37796224	65	11.8266	571	1	1	1	Papd7	-1241	upstream	2_Uninjured_BRD4_up::1::15_chr1
2_Uninjured_BRD4_up	16	1	42195800	42203999	8199	42198080	12	3.96	250	0	0	1	Akap12	35917	in gene	2_Uninjured_BRD4_up::1::16_chr1
2_Uninjured_BRD4_up	17	1	47835200	47848999	13799	47840992	22	5.70188	426	0	0	1	Zdhhc14	148204	in gene	2_Uninjured_BRD4_up::1::17_chr1
2_Uninjured_BRD4_up	18	1	48673200	48683399	10199	48677472	142	17	283	1	0	0				2_Uninjured_BRD4_up::1::18_chr1
2_Uninjured_BRD4_up	19	1	51229800	51240399	10599	51238880	21	7.02606	307	0	0	2	Plg, Slc22a3	46607, 82484	downstream, in gene	2_Uninjured_BRD4_up::1::19_chr1
2_Uninjured_BRD4_up	20	1	51343800	51351999	8199	51347680	25	8	255	0	0	0				2_Uninjured_BRD4_up::1::20_chr1
2_Uninjured_BRD4_up	21	1	51370800	51379399	8599	51378176	28	7.5119	252	0	0	0				2_Uninjured_BRD4_up::1::21_chr1
2_Uninjured_BRD4_up	22	1	51380200	51432199	51999	51385952	60	11.2664	1584	0	1	1	Slc22a2	-8062	upstream	2_Uninjured_BRD4_up::1::22_chr1
2_Uninjured_BRD4_up	23	1	51433800	51472599	38799	51449088	38	10.8715	1183	0	0	2	Slc22a2, Slc22a1	55074, 30522	downstream, downstream	2_Uninjured_BRD4_up::1::23_chr1
2_Uninjured_BRD4_up	24	1	51659600	51669599	9999	51663264	13	4.69416	291	0	0	1	Mas1	12101	in gene	2_Uninjured_BRD4_up::1::24_chr1
2_Uninjured_BRD4_up	25	1	54284400	54288399	3999	54286736	59	20.1626	123	1	1	1	Mpc1	-69	upstream	2_Uninjured_BRD4_up::1::25_chr1
2_Uninjured_BRD4_up	26	1	55139200	55146199	6999	55145760	17	6.52535	217	0	0	1	LOC365114	8321	downstream	2_Uninjured_BRD4_up::1::26_chr1
2_Uninjured_BRD4_up	27	1	55323400	55326599	3199	55325296	12	5.66667	90	0	0	0				2_Uninjured_BRD4_up::1::27_chr1
2_Uninjured_BRD4_up	28	1	55661400	55663999	2599	55662592	58	23.4815	81	0	0	0				2_Uninjured_BRD4_up::1::28_chr1
2_Uninjured_BRD4_up	29	1	58252200	58254999	2799	58254752	14	7.03704	81	0	0	0				2_Uninjured_BRD4_up::1::29_chr1
2_Uninjured_BRD4_up	30	1	59010000	59015999	5999	59011056	9	3.69274	179	0	0	0				2_Uninjured_BRD4_up::1::30_chr1
2_Uninjured_BRD4_up	31	1	59096000	59099399	3399	59098128	14	4.41905	105	0	0	0				2_Uninjured_BRD4_up::1::31_chr1
2_Uninjured_BRD4_up	32	1	60308800	60314199	5399	60311200	84	20.1988	166	1	1	1	LOC100912445	-533	upstream	2_Uninjured_BRD4_up::1::32_chr1
2_Uninjured_BRD4_up	33	1	74809600	74833399	23799	74826688	99	11.3021	715	3	3	4	Ttyh1, Leng8, LOC100912286, Cdc42ep5	31684, 12339, 541, 2444	downstream, downstream, in gene, downstream	2_Uninjured_BRD4_up::1::33_chr1
2_Uninjured_BRD4_up	34	1	75635600	75653399	17799	75649024	38	8.76568	542	1	1	2	Ppp1r12c, Tnnt1	-529, 11565	upstream, downstream	2_Uninjured_BRD4_up::1::34_chr1
2_Uninjured_BRD4_up	35	1	79601800	79627599	25799	79606768	201	17.5821	780	1	1	1	Zc3h4	-682	upstream	2_Uninjured_BRD4_up::1::35_chr1
2_Uninjured_BRD4_up	36	1	79940800	79946199	5399	79942464	47	10.1006	169	0	1	1	LOC679748	-8857	upstream	2_Uninjured_BRD4_up::1::36_chr1
2_Uninjured_BRD4_up	37	1	80044600	80057799	13199	80048320	45	11.0196	409	2	1	3	Prkd2, Dact3, Gng8	33214, 254, -19347	downstream, in gene, upstream	2_Uninjured_BRD4_up::1::37_chr1
2_Uninjured_BRD4_up	38	1	80241800	80257399	15599	80249024	42	10.8432	472	1	1	1	Hif3a	-3894	upstream	2_Uninjured_BRD4_up::1::38_chr1
2_Uninjured_BRD4_up	39	1	81248800	81276199	27399	81267968	60	11.1923	832	3	3	4	Rsph6a, Dmwd, Dmpk, Six5	48564, 17889, 10973, 113	downstream, downstream, downstream, in gene	2_Uninjured_BRD4_up::1::39_chr1
2_Uninjured_BRD4_up	40	1	81926800	81956199	29399	81939936	44	9.04408	862	3	2	3	Pvrl2, Bcam, Cblc	-7993, 14544, 41568	upstream, in gene, downstream	2_Uninjured_BRD4_up::1::40_chr1
2_Uninjured_BRD4_up	41	1	83505400	83528599	23199	83508256	27	6.64656	713	1	2	4	Megf8, Cnfn, Lipe, Cxcl17	59060, -8220, 21944, 34480	downstream, upstream, downstream, downstream	2_Uninjured_BRD4_up::1::41_chr1
2_Uninjured_BRD4_up	42	1	85293800	85311599	17799	85303488	28	7.10841	535	0	1	2	Numbl, LOC685376	24497, 10357	downstream, downstream	2_Uninjured_BRD4_up::1::42_chr1
2_Uninjured_BRD4_up	43	1	85344600	85370399	25799	85356000	50	8.25478	785	6	1	3	Ltbp4, Shkbp1, Sptbn4	5198, 23188, 111348	in gene, downstream, downstream	2_Uninjured_BRD4_up::1::43_chr1
2_Uninjured_BRD4_up	44	1	85494800	85520999	26199	85510592	74	13.6365	784	2	3	4	Blvrb, Sertad3, Sertad1, Prx	41820, 12547, 394, -10455	downstream, downstream, in gene, upstream	2_Uninjured_BRD4_up::1::44_chr1
2_Uninjured_BRD4_up	45	1	86562400	86626799	64399	86595584	127	13.914	1953	4	6	7	Samd4b, Paf1, Med29, Zfp36, Trnai-uau, Plekhg2, Rps16	42465, -12255, 11966, 166, 5616, -6017, 27969	downstream, upstream, downstream, in gene, downstream, upstream, downstream	2_Uninjured_BRD4_up::1::45_chr1
2_Uninjured_BRD4_up	46	1	88249800	88329199	79399	88327744	70	12.7573	2443	2	1	2	Capn12, Actn4	80837, 182	downstream, in gene	2_Uninjured_BRD4_up::1::46_chr1
2_Uninjured_BRD4_up	47	1	88385600	88421399	35799	88409728	76	11.1959	1077	2	3	3	Spint2, Ppp1r14a, Dpf1	-7284, 2167, -17811	upstream, in gene, upstream	2_Uninjured_BRD4_up::1::47_chr1
2_Uninjured_BRD4_up	48	1	90533600	90556599	22999	90538816	70	8.01772	677	2	3	5	Hamp, Usf2, Lsr, LOC100909893, Fam187b	-13343, -284, 15752, -19042, -25718	upstream, upstream, downstream, upstream, upstream	2_Uninjured_BRD4_up::1::48_chr1
2_Uninjured_BRD4_up	49	1	90638200	90649799	11599	90642624	46	11.4361	360	0	3	5	Fxyd5, Fxyd7, Fxyd1, Lgi4, Fxyd3	-12884, -3543, 689, -4570, 21809	upstream, upstream, in gene, upstream, downstream	2_Uninjured_BRD4_up::1::49_chr1
2_Uninjured_BRD4_up	50	1	91650600	91663199	12599	91661408	54	9.79444	360	3	1	1	Kctd15	-2317	upstream	2_Uninjured_BRD4_up::1::50_chr1
2_Uninjured_BRD4_up	51	1	95043400	95053999	10599	95047648	13	4.35294	306	2	0	1	Zfp536	206797	in gene	2_Uninjured_BRD4_up::1::51_chr1
2_Uninjured_BRD4_up	52	1	95224000	95230399	6399	95227296	10	3.70466	193	0	0	1	Zfp536	27149	in gene	2_Uninjured_BRD4_up::1::52_chr1
2_Uninjured_BRD4_up	53	1	95249200	95258599	9399	95253872	35	7.83849	291	2	1	1	Zfp536	573	in gene	2_Uninjured_BRD4_up::1::53_chr1
2_Uninjured_BRD4_up	54	1	99289200	99293399	4199	99291296	37	11.595	121	0	0	1	Zfp141	42558	in gene	2_Uninjured_BRD4_up::1::54_chr1
2_Uninjured_BRD4_up	55	1	101869400	101884199	14799	101876576	88	11.4253	442	1	2	2	Atf5, Nup62	-1291, 58	upstream, in gene	2_Uninjured_BRD4_up::1::55_chr1
2_Uninjured_BRD4_up	56	1	102053600	102096799	43199	102076992	64	7.53297	1289	2	4	6	Prmt1, Bcl2l12, Irf3, Scaf1, Rras, Prr12	-32210, -19120, 19984, -4135, -783, 33843	upstream, upstream, downstream, upstream, upstream, downstream	2_Uninjured_BRD4_up::1::56_chr1
2_Uninjured_BRD4_up	57	1	102379200	102396399	17199	102386560	44	8.25528	521	2	2	3	Trpm4, Hrc, Ppfia3	150, -1751, 34537	in gene, upstream, downstream	2_Uninjured_BRD4_up::1::57_chr1
2_Uninjured_BRD4_up	58	1	102755800	102790199	34399	102768224	96	13.8181	1039	6	6	8	Ntn5, Car11, Dbp, Sphk2, Rpl18, Fam83e, Spaca4, Sult2b1	20306, 7212, 1462, 7885, -11518, -15354, 18894, 84156	downstream, downstream, in gene, downstream, upstream, upstream, downstream, downstream	2_Uninjured_BRD4_up::1::58_chr1
2_Uninjured_BRD4_up	59	1	105386400	105397199	10799	105389408	18	4.79355	310	0	0	0				2_Uninjured_BRD4_up::1::59_chr1
2_Uninjured_BRD4_up	60	1	105406000	105415399	9399	105412848	20	6.03584	279	0	0	0				2_Uninjured_BRD4_up::1::60_chr1
2_Uninjured_BRD4_up	61	1	105465800	105474799	8999	105472000	26	8.18149	281	0	0	0				2_Uninjured_BRD4_up::1::61_chr1
2_Uninjured_BRD4_up	62	1	105628400	105658599	30199	105641808	28	8.25926	918	1	1	1	Nav2	10486	in gene	2_Uninjured_BRD4_up::1::62_chr1
2_Uninjured_BRD4_up	63	1	108272200	108275399	3199	108274032	71	21.4021	97	1	1	1	Fancf	201	in gene	2_Uninjured_BRD4_up::1::63_chr1
2_Uninjured_BRD4_up	64	1	108414400	108416799	2399	108416064	24	9.04054	74	1	1	3	Gas2, Svip, RGD1559980	111125, -631, 10910	downstream, upstream, downstream	2_Uninjured_BRD4_up::1::64_chr1
2_Uninjured_BRD4_up	65	1	117742400	117747799	5399	117746357	68	16.9451	164	1	1	1	Ube3a	130	in gene	2_Uninjured_BRD4_up::1::65_chr1
2_Uninjured_BRD4_up	66	1	118297000	118299799	2799	118299360	74	38.907	86	0	0	0				2_Uninjured_BRD4_up::1::66_chr1
2_Uninjured_BRD4_up	67	1	125871800	125931799	59999	125886848	111	17.2561	1839	2	1	1	Klf13	27253	in gene	2_Uninjured_BRD4_up::1::67_chr1
2_Uninjured_BRD4_up	68	1	126119800	126127399	7599	126125648	27	9.1017	236	0	0	1	Trpm1	32597	in gene	2_Uninjured_BRD4_up::1::68_chr1
2_Uninjured_BRD4_up	69	1	126130000	126140599	10599	126135936	36	9.90625	320	0	0	1	Trpm1	42885	in gene	2_Uninjured_BRD4_up::1::69_chr1
2_Uninjured_BRD4_up	70	1	126141600	126162599	20999	126144981	31	7.17314	618	0	1	2	Trpm1, Mir211	51930, -6188	in gene, upstream	2_Uninjured_BRD4_up::1::70_chr1
2_Uninjured_BRD4_up	71	1	129741200	129748199	6999	129741936	20	7.13889	216	0	0	2	Ttc23, Synm	62127, 45922	in gene, downstream	2_Uninjured_BRD4_up::1::71_chr1
2_Uninjured_BRD4_up	72	1	130159600	130206399	46799	130191216	57	11.007	1428	0	0	1	Igf1r	205412	in gene	2_Uninjured_BRD4_up::1::72_chr1
2_Uninjured_BRD4_up	73	1	130249600	130270999	21399	130262080	57	13.1669	647	0	0	1	Igf1r	276276	in gene	2_Uninjured_BRD4_up::1::73_chr1
2_Uninjured_BRD4_up	74	1	130339000	130357199	18199	130348272	40	12.3051	554	0	0	1	Fam169b	16176	in gene	2_Uninjured_BRD4_up::1::74_chr1
2_Uninjured_BRD4_up	75	1	130358400	130390399	31999	130378784	31	10.6116	986	0	0	1	Fam169b	46688	in gene	2_Uninjured_BRD4_up::1::75_chr1
2_Uninjured_BRD4_up	76	1	130526400	130530199	3799	130529120	9	4.66667	117	0	0	0				2_Uninjured_BRD4_up::1::76_chr1
2_Uninjured_BRD4_up	77	1	132476000	132505599	29599	132492304	43	10.7061	905	6	1	1	Nr2f2	1411	in gene	2_Uninjured_BRD4_up::1::77_chr1
2_Uninjured_BRD4_up	78	1	133430400	133445399	14999	133442816	29	8.87991	458	0	0	0				2_Uninjured_BRD4_up::1::78_chr1
2_Uninjured_BRD4_up	79	1	133446400	133456199	9799	133448288	28	7.64356	303	0	0	0				2_Uninjured_BRD4_up::1::79_chr1
2_Uninjured_BRD4_up	80	1	133584800	133597199	12399	133587509	21	6.43799	379	0	0	0				2_Uninjured_BRD4_up::1::80_chr1
2_Uninjured_BRD4_up	81	1	135590000	135593999	3999	135591392	32	9.97581	124	0	0	0				2_Uninjured_BRD4_up::1::81_chr1
2_Uninjured_BRD4_up	82	1	135680600	135690199	9599	135684160	20	6.01718	291	0	0	0				2_Uninjured_BRD4_up::1::82_chr1
2_Uninjured_BRD4_up	83	1	135719400	135733599	14199	135725536	46	7.38761	436	1	1	1	Rgma	324	in gene	2_Uninjured_BRD4_up::1::83_chr1
2_Uninjured_BRD4_up	84	1	137918000	137937399	19399	137919520	42	10.28	575	0	0	0				2_Uninjured_BRD4_up::1::84_chr1
2_Uninjured_BRD4_up	85	1	139155800	139161199	5399	139156448	11	4.68675	166	0	0	1	Agbl1	311474	in gene	2_Uninjured_BRD4_up::1::85_chr1
2_Uninjured_BRD4_up	86	1	139234800	139241599	6799	139238240	21	7.08571	210	0	0	1	Agbl1	393266	in gene	2_Uninjured_BRD4_up::1::86_chr1
2_Uninjured_BRD4_up	87	1	139290600	139295199	4599	139291840	15	4.82222	135	0	0	1	Agbl1	446866	in gene	2_Uninjured_BRD4_up::1::87_chr1
2_Uninjured_BRD4_up	88	1	139358200	139360199	1999	139358880	13	6.55556	63	0	0	1	Agbl1	513906	in gene	2_Uninjured_BRD4_up::1::88_chr1
2_Uninjured_BRD4_up	89	1	141570000	141574599	4599	141574272	33	9.4375	144	0	1	2	Aen, Isg20	14946, -2235	downstream, upstream	2_Uninjured_BRD4_up::1::89_chr1
2_Uninjured_BRD4_up	90	1	143375200	143385999	10799	143379072	27	6.17262	336	0	0	1	Crtc3	73281	in gene	2_Uninjured_BRD4_up::1::90_chr1
2_Uninjured_BRD4_up	91	1	143880200	143884999	4799	143883808	39	11.5906	149	0	0	1	Alpk3	56122	downstream	2_Uninjured_BRD4_up::1::91_chr1
2_Uninjured_BRD4_up	92	1	143905200	143926999	21799	143913088	44	9.9145	655	0	0	1	Slc28a1	17913	in gene	2_Uninjured_BRD4_up::1::92_chr1
2_Uninjured_BRD4_up	93	1	146794200	146813999	19799	146810155	43	8.04326	601	0	1	1	Il16	-10224	upstream	2_Uninjured_BRD4_up::1::93_chr1
2_Uninjured_BRD4_up	94	1	146950200	146968199	17999	146959392	80	11.2059	510	2	2	2	Mesdc1, Mesdc2	-909, -6677	upstream, upstream	2_Uninjured_BRD4_up::1::94_chr1
2_Uninjured_BRD4_up	95	1	152192800	152227799	34999	152204768	59	8.45617	1061	2	2	2	Emd, Flna	-8764, 669	upstream, in gene	2_Uninjured_BRD4_up::1::95_chr1
2_Uninjured_BRD4_up	96	1	154719600	154727599	7999	154722400	119	34.6176	238	1	2	2	LOC681825, LOC652956	667, -9575	in gene, upstream	2_Uninjured_BRD4_up::1::96_chr1
2_Uninjured_BRD4_up	97	1	159163600	159177599	13999	159173600	21	4.62745	408	0	0	0				2_Uninjured_BRD4_up::1::97_chr1
2_Uninjured_BRD4_up	98	1	159890000	159898399	8399	159893120	64	11.6327	245	1	1	1	Fzd4	80	in gene	2_Uninjured_BRD4_up::1::98_chr1
2_Uninjured_BRD4_up	99	1	160163800	160170999	7199	160166688	44	8.12844	218	1	1	1	Me3	399	in gene	2_Uninjured_BRD4_up::1::99_chr1
2_Uninjured_BRD4_up	100	1	160197200	160212199	14999	160207808	20	6.60831	457	0	0	1	Me3	41519	in gene	2_Uninjured_BRD4_up::1::100_chr1
2_Uninjured_BRD4_up	101	1	160257200	160280599	23399	160275616	29	6.62973	713	0	0	1	Me3	109327	in gene	2_Uninjured_BRD4_up::1::101_chr1
2_Uninjured_BRD4_up	102	1	160282000	160326999	44999	160297600	45	7.71501	1379	0	0	1	Me3	131311	in gene	2_Uninjured_BRD4_up::1::102_chr1
2_Uninjured_BRD4_up	103	1	160329000	160346399	17399	160341408	44	15.9345	534	0	0	1	Me3	175119	in gene	2_Uninjured_BRD4_up::1::103_chr1
2_Uninjured_BRD4_up	104	1	160353000	160373599	20599	160364896	41	8.62893	636	0	0	2	Me3, Ccdc81	198607, 52005	downstream, downstream	2_Uninjured_BRD4_up::1::104_chr1
2_Uninjured_BRD4_up	105	1	163274000	163285399	11399	163275120	30	7.64205	352	0	0	1	Dlg2	476763	in gene	2_Uninjured_BRD4_up::1::105_chr1
2_Uninjured_BRD4_up	106	1	163286200	163288999	2799	163288480	18	6.53409	88	0	0	1	Dlg2	490123	in gene	2_Uninjured_BRD4_up::1::106_chr1
2_Uninjured_BRD4_up	107	1	163289800	163292999	3199	163290240	14	6.66327	98	0	0	1	Dlg2	491883	in gene	2_Uninjured_BRD4_up::1::107_chr1
2_Uninjured_BRD4_up	108	1	163300000	163306999	6999	163305216	14	5.01402	214	0	0	1	Dlg2	506859	in gene	2_Uninjured_BRD4_up::1::108_chr1
2_Uninjured_BRD4_up	109	1	163316600	163324799	8199	163319600	20	6.06114	229	0	0	1	Dlg2	521243	in gene	2_Uninjured_BRD4_up::1::109_chr1
2_Uninjured_BRD4_up	110	1	163394000	163434399	40399	163416032	34	9.09199	1261	0	0	1	Dlg2	617675	in gene	2_Uninjured_BRD4_up::1::110_chr1
2_Uninjured_BRD4_up	111	1	163435400	163441799	6399	163437312	21	6.97838	185	0	0	1	Dlg2	638955	in gene	2_Uninjured_BRD4_up::1::111_chr1
2_Uninjured_BRD4_up	112	1	163480600	163486999	6399	163480960	14	3.96774	186	0	0	1	Dlg2	682603	in gene	2_Uninjured_BRD4_up::1::112_chr1
2_Uninjured_BRD4_up	113	1	163488000	163499799	11799	163491840	21	6.38315	368	0	0	1	Dlg2	693483	in gene	2_Uninjured_BRD4_up::1::113_chr1
2_Uninjured_BRD4_up	114	1	163513600	163528199	14599	163525568	24	7.35991	439	0	0	1	Dlg2	727211	downstream	2_Uninjured_BRD4_up::1::114_chr1
2_Uninjured_BRD4_up	115	1	163850400	163867799	17399	163858432	39	8.0038	526	0	0	0				2_Uninjured_BRD4_up::1::115_chr1
2_Uninjured_BRD4_up	116	1	167398200	167401999	3799	167401520	33	9.5431	116	1	0	0				2_Uninjured_BRD4_up::1::116_chr1
2_Uninjured_BRD4_up	117	1	169317400	169340999	23599	169324480	54	11.8212	716	1	1	2	Capn5, B3gnt6	11960, 31267	in gene, downstream	2_Uninjured_BRD4_up::1::117_chr1
2_Uninjured_BRD4_up	118	1	169638000	169689999	51999	169651648	66	13.632	1595	1	1	2	Gucy2d, Lrrc32	48570, 2418	downstream, in gene	2_Uninjured_BRD4_up::1::118_chr1
2_Uninjured_BRD4_up	119	1	169814200	169842999	28799	169816448	48	8.48187	855	1	0	0				2_Uninjured_BRD4_up::1::119_chr1
2_Uninjured_BRD4_up	120	1	169969200	169980799	11599	169977488	75	11.1485	357	1	2	2	Trnap-ugg, Trnap-agg	466, -147	downstream, upstream	2_Uninjured_BRD4_up::1::120_chr1
2_Uninjured_BRD4_up	121	1	170498800	170522999	24199	170510688	73	13.2668	742	1	1	2	Map6, Serpinh1	82077, 76	downstream, in gene	2_Uninjured_BRD4_up::1::121_chr1
2_Uninjured_BRD4_up	122	1	170856600	170881999	25399	170876032	17	5.41252	783	0	1	1	Slco2b1	-12370	upstream	2_Uninjured_BRD4_up::1::122_chr1
2_Uninjured_BRD4_up	123	1	172126600	172168799	42199	172163616	61	9.68359	1280	2	1	2	Arhgef17, P2ry6	463, 31134	in gene, downstream	2_Uninjured_BRD4_up::1::123_chr1
2_Uninjured_BRD4_up	124	1	173233600	173241799	8199	173235936	82	16.1727	249	1	0	1	Numa1	-13517	upstream	2_Uninjured_BRD4_up::1::124_chr1
2_Uninjured_BRD4_up	125	1	177316200	177329399	13199	177324832	113	17.4175	388	1	1	1	Prkcdbp	224	in gene	2_Uninjured_BRD4_up::1::125_chr1
2_Uninjured_BRD4_up	126	1	181039800	181041599	1799	181040368	35	15.6607	56	1	0	0				2_Uninjured_BRD4_up::1::126_chr1
2_Uninjured_BRD4_up	127	1	181699000	181705199	6199	181702592	120	28.3226	186	1	1	2	Ipo7, Zfp143	60671, 301	downstream, in gene	2_Uninjured_BRD4_up::1::127_chr1
2_Uninjured_BRD4_up	128	1	181750600	181778199	27599	181768416	84	11.6012	830	1	1	1	Wee1	526	in gene	2_Uninjured_BRD4_up::1::128_chr1
2_Uninjured_BRD4_up	129	1	182429400	182438999	9599	182433184	28	10.5017	295	1	1	1	Adm	75	in gene	2_Uninjured_BRD4_up::1::129_chr1
2_Uninjured_BRD4_up	130	1	182449800	182462799	12999	182456075	26	8.40253	395	0	0	0				2_Uninjured_BRD4_up::1::130_chr1
2_Uninjured_BRD4_up	131	1	182484000	182492799	8799	182490992	14	5.06489	262	0	1	1	LOC691073	-13467	upstream	2_Uninjured_BRD4_up::1::131_chr1
2_Uninjured_BRD4_up	132	1	182494600	182523599	28999	182514880	57	13.0368	870	0	0	0				2_Uninjured_BRD4_up::1::132_chr1
2_Uninjured_BRD4_up	133	1	182572600	182622799	50199	182574464	35	5.88291	1486	1	1	2	Ampd3, rnf141	431, 70680	in gene, downstream	2_Uninjured_BRD4_up::1::133_chr1
2_Uninjured_BRD4_up	134	1	182765600	182788799	23199	182779456	39	7.9621	686	0	1	1	Mrvi1	1372	in gene	2_Uninjured_BRD4_up::1::134_chr1
2_Uninjured_BRD4_up	135	1	182923600	182928599	4999	182925568	179	33.9933	149	1	1	1	LOC100911864	105	in gene	2_Uninjured_BRD4_up::1::135_chr1
2_Uninjured_BRD4_up	136	1	183829600	183836999	7399	183833984	114	16.4135	208	1	1	1	Usp47	-62	upstream	2_Uninjured_BRD4_up::1::136_chr1
2_Uninjured_BRD4_up	137	1	191270800	191277599	6799	191274784	34	9.07389	203	1	1	1	Insc	2159	in gene	2_Uninjured_BRD4_up::1::137_chr1
2_Uninjured_BRD4_up	138	1	197697200	197723799	26599	197697824	101	10.7281	798	1	2	3	Sdr42e2, Trnal-uag, Eef2k	23412, -28, -25455	downstream, upstream, upstream	2_Uninjured_BRD4_up::1::138_chr1
2_Uninjured_BRD4_up	139	1	197725000	197741399	16399	197740469	52	17.2244	508	0	1	1	Eef2k	17190	in gene	2_Uninjured_BRD4_up::1::139_chr1
2_Uninjured_BRD4_up	140	1	197761200	197785399	24199	197779152	47	6.58194	720	1	1	2	Eef2k, Polr3e	55873, 35	downstream, in gene	2_Uninjured_BRD4_up::1::140_chr1
2_Uninjured_BRD4_up	141	1	205068200	205086999	18799	205083264	47	8.76481	557	0	2	4	Ccdc101, LOC691797, Sult1a1, Slx1b	37030, -19603, -159, 15796	downstream, upstream, upstream, downstream	2_Uninjured_BRD4_up::1::141_chr1
2_Uninjured_BRD4_up	142	1	205170400	205181799	11399	205173248	42	7.63314	338	1	1	2	Mapk3, Ypel3	607, -17145	in gene, upstream	2_Uninjured_BRD4_up::1::142_chr1
2_Uninjured_BRD4_up	143	1	205202600	205215199	12599	205212688	93	15.2808	381	2	2	4	Ypel3, Tbx6, Ppp4c, Aldoa	22295, 18023, -7240, 400	downstream, downstream, upstream, in gene	2_Uninjured_BRD4_up::1::143_chr1
2_Uninjured_BRD4_up	144	1	206433200	206437199	3999	206435616	154	33.5484	124	1	1	1	Fus	64	in gene	2_Uninjured_BRD4_up::1::144_chr1
2_Uninjured_BRD4_up	145	1	206699800	206720999	21199	206710272	87	16.0423	639	2	2	3	Armc5, Tgfb1i1, Slc5a2	8678, 152, -18363	downstream, in gene, upstream	2_Uninjured_BRD4_up::1::145_chr1
2_Uninjured_BRD4_up	146	1	206982400	207010599	28199	206989440	112	8.95012	862	1	1	1	Bag3	196	in gene	2_Uninjured_BRD4_up::1::146_chr1
2_Uninjured_BRD4_up	147	1	207011600	207019399	7799	207014384	22	7.94215	242	0	0	1	Bag3	25140	downstream	2_Uninjured_BRD4_up::1::147_chr1
2_Uninjured_BRD4_up	148	1	207511400	207522399	10999	207512811	12	4.39809	314	0	0	0				2_Uninjured_BRD4_up::1::148_chr1
2_Uninjured_BRD4_up	149	1	207582200	207590199	7999	207582688	18	4.58506	241	0	0	0				2_Uninjured_BRD4_up::1::149_chr1
2_Uninjured_BRD4_up	150	1	207604600	207618599	13999	207608096	40	10.1372	430	0	0	1	Fgfr2	123745	downstream	2_Uninjured_BRD4_up::1::150_chr1
2_Uninjured_BRD4_up	151	1	208139000	208154999	15999	208151680	35	9.72961	466	1	1	1	Nsmce4a	-9298	upstream	2_Uninjured_BRD4_up::1::151_chr1
2_Uninjured_BRD4_up	152	1	208232000	208260599	28599	208240544	112	10.2894	888	1	0	1	Tacc2	68225	in gene	2_Uninjured_BRD4_up::1::152_chr1
2_Uninjured_BRD4_up	153	1	208261600	208279999	18399	208264416	31	7.5222	563	0	0	1	Tacc2	92097	in gene	2_Uninjured_BRD4_up::1::153_chr1
2_Uninjured_BRD4_up	154	1	211652800	211736599	83799	211670720	57	9.29909	2531	0	0	2	Lhpp, Fam53b	59199, 127808	in gene, downstream	2_Uninjured_BRD4_up::1::154_chr1
2_Uninjured_BRD4_up	155	1	211757000	211812399	55399	211809440	48	7.1295	1668	1	1	1	Fam53b	-10912	upstream	2_Uninjured_BRD4_up::1::155_chr1
2_Uninjured_BRD4_up	156	1	216672600	216676199	3599	216673152	45	14.3604	111	1	1	1	LOC100362342	-5	upstream	2_Uninjured_BRD4_up::1::156_chr1
2_Uninjured_BRD4_up	157	1	218188600	218203399	14799	218199040	53	10.2133	450	1	1	1	Bnip3	-7157	upstream	2_Uninjured_BRD4_up::1::157_chr1
2_Uninjured_BRD4_up	158	1	220754600	220779999	25399	220776288	61	11.7022	769	0	0	1	B4galnt4	-13416	upstream	2_Uninjured_BRD4_up::1::158_chr1
2_Uninjured_BRD4_up	159	1	221871600	221904199	32599	221880277	55	10.0672	997	0	1	1	Mob2	-5025	upstream	2_Uninjured_BRD4_up::1::159_chr1
2_Uninjured_BRD4_up	160	1	221932000	221955999	23999	221955648	69	9.9932	735	2	1	1	Dusp8	-139	upstream	2_Uninjured_BRD4_up::1::160_chr1
2_Uninjured_BRD4_up	161	1	223152200	223196199	43999	223154848	34	6.62299	1305	1	1	1	Kcnq1	135	in gene	2_Uninjured_BRD4_up::1::161_chr1
2_Uninjured_BRD4_up	162	1	223738600	223780599	41999	223777600	79	5.99689	1287	1	1	2	Nadsyn1, Osbpl5	92010, 1850	in gene, in gene	2_Uninjured_BRD4_up::1::162_chr1
2_Uninjured_BRD4_up	163	1	224725800	224738599	12799	224734976	24	6.08924	381	0	0	1	Ano1	25396	in gene	2_Uninjured_BRD4_up::1::163_chr1
2_Uninjured_BRD4_up	164	1	224758400	224768199	9799	224760448	26	6.55556	297	1	1	1	Ano1	-76	upstream	2_Uninjured_BRD4_up::1::164_chr1
2_Uninjured_BRD4_up	165	1	225229600	225243399	13799	225239424	75	11.0933	418	1	1	1	Rmt1	2315	in gene	2_Uninjured_BRD4_up::1::165_chr1
2_Uninjured_BRD4_up	166	1	225327200	225347399	20199	225333728	63	10.4533	600	0	1	2	Mrgprf, Mrgprd	-811, -21895	upstream, upstream	2_Uninjured_BRD4_up::1::166_chr1
2_Uninjured_BRD4_up	167	1	225433000	225441199	8199	225436160	52	14.085	247	2	1	1	Cpt1a	-1149	upstream	2_Uninjured_BRD4_up::1::167_chr1
2_Uninjured_BRD4_up	168	1	225543400	225565199	21799	225548640	15	4.40287	628	0	0	0				2_Uninjured_BRD4_up::1::168_chr1
2_Uninjured_BRD4_up	169	1	225681200	225694599	13399	225682432	77	8.07519	399	1	1	2	Trnaa-agc, Lrp5	-736, 110598	upstream, downstream	2_Uninjured_BRD4_up::1::169_chr1
2_Uninjured_BRD4_up	170	1	225872200	225877599	5399	225874976	175	29.0621	145	1	1	1	Suv420h1	552	in gene	2_Uninjured_BRD4_up::1::170_chr1
2_Uninjured_BRD4_up	171	1	226215000	226224399	9399	226216352	70	15.0515	291	2	2	4	Cabp2, Cdk2ap2, Pitpnm1, Aip	15590, -340, -3020, 23886	downstream, upstream, upstream, downstream	2_Uninjured_BRD4_up::1::171_chr1
2_Uninjured_BRD4_up	172	1	226266400	226297799	31399	226289376	84	10.47	966	3	4	7	Cabp4, Gpr152, LOC100361473, Coro1b, Ptprcap, Rps6kb2, Tbc1d10c	-30716, 28004, -23046, 20786, 14755, -5837, 20043	upstream, downstream, upstream, downstream, downstream, upstream, downstream	2_Uninjured_BRD4_up::1::172_chr1
2_Uninjured_BRD4_up	173	1	226506600	226513799	7199	226509568	108	20.3876	209	1	1	1	Kdm2a	-1343	upstream	2_Uninjured_BRD4_up::1::173_chr1
2_Uninjured_BRD4_up	174	1	227761800	227777999	16199	227765728	69	10.5042	474	1	4	5	Fosl1, Ccdc85b, Fibp, Ctsw, Efemp2	9841, 262, -3738, 11566, -18058	downstream, in gene, upstream, downstream, upstream	2_Uninjured_BRD4_up::1::174_chr1
2_Uninjured_BRD4_up	175	1	227925400	227963399	37999	227927520	108	8.60158	1142	2	2	3	Rela, Sipa1, Pcnxl3	-572, 23602, 49987	upstream, downstream, downstream	2_Uninjured_BRD4_up::1::175_chr1
2_Uninjured_BRD4_up	176	1	227965200	228025999	60799	228020224	82	9.15755	1828	6	6	6	Pcnxl3, Map3k11, Ehbp1l1, Fam89b, Sssca1, Ltbp3	-42717, 41783, -2870, 188, 2325, -12737	upstream, downstream, upstream, in gene, downstream, upstream	2_Uninjured_BRD4_up::1::176_chr1
2_Uninjured_BRD4_up	177	1	228028400	228052199	23799	228032576	70	8.22971	727	3	2	4	Fam89b, Sssca1, Ltbp3, Scyl1	-12164, -10027, -385, 29991	upstream, upstream, upstream, downstream	2_Uninjured_BRD4_up::1::177_chr1
2_Uninjured_BRD4_up	178	1	228073000	228107799	34799	228091808	144	18.854	1041	0	2	2	LOC100912383, LOC100912411	-5630, -602	upstream, upstream	2_Uninjured_BRD4_up::1::178_chr1
2_Uninjured_BRD4_up	179	1	228108600	228149799	41199	228136576	90	16.282	1273	1	1	2	LOC100912446, Frmd8	-291, 30320	upstream, downstream	2_Uninjured_BRD4_up::1::179_chr1
2_Uninjured_BRD4_up	180	1	228206000	228219199	13199	228212832	46	10.3203	384	1	3	3	Dpf2, Cdc42ep2, LOC100909979	-11577, -170, -12109	upstream, upstream, upstream	2_Uninjured_BRD4_up::1::180_chr1
2_Uninjured_BRD4_up	181	1	228224400	228250999	26599	228236736	55	11.5897	819	0	1	2	LOC100909979, Pola2	11795, 19172	downstream, in gene	2_Uninjured_BRD4_up::1::181_chr1
2_Uninjured_BRD4_up	182	1	228340800	228370199	29399	228344992	104	10.0857	887	3	5	8	Syvn1, Mrpl49, Fau, Znhit2, Tm7sf2, Vps51, LOC100365733, LOC684755	-151, 10559, -10756, -14827, 20784, 30930, -34340, 38949	upstream, downstream, upstream, upstream, downstream, downstream, upstream, downstream	2_Uninjured_BRD4_up::1::182_chr1
2_Uninjured_BRD4_up	183	1	228629200	228672599	43399	228632800	59	8.31465	1338	2	2	4	Mir194-2, Mir192, Ehd1, Cdc42bpg	12913, 12728, 171, -28552	downstream, downstream, in gene, upstream	2_Uninjured_BRD4_up::1::183_chr1
2_Uninjured_BRD4_up	184	1	228714400	228726999	12599	228723712	116	9.53936	343	1	1	2	Map4k2, Sf1	24952, 406	downstream, in gene	2_Uninjured_BRD4_up::1::184_chr1
2_Uninjured_BRD4_up	185	1	228757000	228765799	8799	228760064	30	8.08915	258	4	1	2	Pygm, Rasgrp2	15950, -979	downstream, upstream	2_Uninjured_BRD4_up::1::185_chr1
2_Uninjured_BRD4_up	186	1	228863600	228865799	2199	228863776	20	6.62121	66	1	0	1	Nrxn2	74314	in gene	2_Uninjured_BRD4_up::1::186_chr1
2_Uninjured_BRD4_up	187	1	228893400	228902399	8999	228897792	55	10.2539	256	1	0	2	Nrxn2, Slc22a12	108330, 11402	in gene, downstream	2_Uninjured_BRD4_up::1::187_chr1
2_Uninjured_BRD4_up	188	1	229183200	229252199	68999	229189056	81	9.45608	2072	7	10	12	LOC100362120, Kcnk4, Gpr137, Bad, Plcb3, Ppp1r14b, Fkbp2, Vegfb, Dnajc4, Nudt22, Trpt1, Fermt3	-15611, -8598, -950, -330, 26651, -31632, 36821, 44367, 48779, 52703, -52718, 74008	upstream, upstream, upstream, upstream, downstream, upstream, downstream, downstream, downstream, downstream, upstream, downstream	2_Uninjured_BRD4_up::1::188_chr1
2_Uninjured_BRD4_up	189	1	229299600	229306999	7399	229301680	40	6.69725	218	1	1	1	Macrod1	-338	upstream	2_Uninjured_BRD4_up::1::189_chr1
2_Uninjured_BRD4_up	190	1	229501400	229509199	7799	229507648	67	22.2833	240	1	1	2	Rcor2, Mark2	-1350, 70401	upstream, downstream	2_Uninjured_BRD4_up::1::190_chr1
2_Uninjured_BRD4_up	191	1	232148200	232177399	29199	232167424	22	5.77803	883	0	0	1	Ahnak	44865	downstream	2_Uninjured_BRD4_up::1::191_chr1
2_Uninjured_BRD4_up	192	1	232189000	232249399	60399	232192864	48	13.5961	1827	0	1	2	Scgb1a1, Asrgl1	27425, 74163	downstream, downstream	2_Uninjured_BRD4_up::1::192_chr1
2_Uninjured_BRD4_up	193	1	233089800	233101399	11599	233097216	66	12.1183	355	1	1	1	Fads2	100	in gene	2_Uninjured_BRD4_up::1::193_chr1
2_Uninjured_BRD4_up	194	1	233899600	233916999	17399	233903648	41	11.6045	536	0	0	1	Cd6	48110	downstream	2_Uninjured_BRD4_up::1::194_chr1
2_Uninjured_BRD4_up	195	1	233943400	233954399	10999	233949888	44	11.1124	338	0	1	2	Cd6, Slc15a3	1870, -13514	in gene, upstream	2_Uninjured_BRD4_up::1::195_chr1
2_Uninjured_BRD4_up	196	1	235502600	235512199	9599	235509920	73	13.2921	291	1	5	7	Trnaf-gaa, Trnaf-gaa, Trnal-uaa, Trnar-ucu, Trnav-uac, Trnav-uac, LOC100363176	10406, 3587, -687, -182, -61, -401, 5756	downstream, downstream, upstream, upstream, upstream, upstream, downstream	2_Uninjured_BRD4_up::1::196_chr1
2_Uninjured_BRD4_up	197	1	244580200	244584999	4799	244583184	37	9.38255	149	0	0	0				2_Uninjured_BRD4_up::1::197_chr1
2_Uninjured_BRD4_up	198	1	246347000	246356399	9399	246353696	47	14.2177	294	0	1	1	Gda	-7729	upstream	2_Uninjured_BRD4_up::1::198_chr1
2_Uninjured_BRD4_up	199	1	248070800	248078399	7599	248073312	26	6.53982	226	0	0	1	RGD1561453	12013	downstream	2_Uninjured_BRD4_up::1::199_chr1
2_Uninjured_BRD4_up	200	1	248103200	248131199	27999	248118016	101	10.77	852	0	0	0				2_Uninjured_BRD4_up::1::200_chr1
2_Uninjured_BRD4_up	201	1	248138600	248149399	10799	248141056	27	7.2844	327	0	0	0				2_Uninjured_BRD4_up::1::201_chr1
2_Uninjured_BRD4_up	202	1	248172600	248189199	16599	248188864	161	16.9696	494	1	1	1	Klf9	-4670	upstream	2_Uninjured_BRD4_up::1::202_chr1
2_Uninjured_BRD4_up	203	1	248191200	248219799	28599	248193568	135	12.4663	860	1	1	1	Klf9	34	in gene	2_Uninjured_BRD4_up::1::203_chr1
2_Uninjured_BRD4_up	204	1	248459000	248468599	9599	248465208	21	8.9322	295	0	0	1	Mamdc2	40978	in gene	2_Uninjured_BRD4_up::1::204_chr1
2_Uninjured_BRD4_up	205	1	249225400	249239399	13999	249228544	21	6.01651	424	1	0	1	Tjp2	130155	in gene	2_Uninjured_BRD4_up::1::205_chr1
2_Uninjured_BRD4_up	206	1	249838800	249847599	8799	249846224	25	9.20149	268	0	1	2	Tmem252, Pgm5	-218, 193238	upstream, downstream	2_Uninjured_BRD4_up::1::206_chr1
2_Uninjured_BRD4_up	207	1	249863400	249869999	6599	249869056	12	4.0796	201	0	0	1	Pgm5	170406	in gene	2_Uninjured_BRD4_up::1::207_chr1
2_Uninjured_BRD4_up	208	1	249879400	249898799	19399	249881024	31	6.9523	587	0	0	1	Pgm5	158438	in gene	2_Uninjured_BRD4_up::1::208_chr1
2_Uninjured_BRD4_up	209	1	249902000	249920599	18599	249916896	17	5.54286	560	0	0	1	Pgm5	122566	in gene	2_Uninjured_BRD4_up::1::209_chr1
2_Uninjured_BRD4_up	210	1	249938000	249946199	8199	249943392	19	7.58594	256	0	0	1	Pgm5	96070	in gene	2_Uninjured_BRD4_up::1::210_chr1
2_Uninjured_BRD4_up	211	1	249972000	249980199	8199	249972888	9	3.9125	240	0	0	1	Pgm5	66574	in gene	2_Uninjured_BRD4_up::1::211_chr1
2_Uninjured_BRD4_up	212	1	250034600	250044999	10399	250039296	39	6.81818	308	1	1	1	Pgm5	166	in gene	2_Uninjured_BRD4_up::1::212_chr1
2_Uninjured_BRD4_up	213	1	250603000	250670799	67799	250655360	72	17.3262	2094	1	0	1	Kank1	114801	in gene	2_Uninjured_BRD4_up::1::213_chr1
2_Uninjured_BRD4_up	214	1	251865400	251888399	22999	251869568	59	12.1122	695	1	1	1	Smarca2	2231	in gene	2_Uninjured_BRD4_up::1::214_chr1
2_Uninjured_BRD4_up	215	1	252141200	252148799	7599	252143408	15	5.12556	223	0	0	0				2_Uninjured_BRD4_up::1::215_chr1
2_Uninjured_BRD4_up	216	1	252150600	252162199	11599	252154000	31	5.11927	327	0	0	0				2_Uninjured_BRD4_up::1::216_chr1
2_Uninjured_BRD4_up	217	1	254373600	254410399	36799	254408096	109	8.20372	1129	1	1	2	Cdc37l1, Ak3	58138, 187	downstream, in gene	2_Uninjured_BRD4_up::1::217_chr1
2_Uninjured_BRD4_up	218	1	258313000	258320399	7399	258317056	14	4.45496	222	0	0	0				2_Uninjured_BRD4_up::1::218_chr1
2_Uninjured_BRD4_up	219	1	258350200	258356199	5999	258353547	12	4.73262	187	0	0	0				2_Uninjured_BRD4_up::1::219_chr1
2_Uninjured_BRD4_up	220	1	259782800	259808799	25999	259803696	34	11.3806	804	0	2	3	Acta2, LOC100363947, Fas	-30395, 2758, -8552	upstream, downstream, upstream	2_Uninjured_BRD4_up::1::220_chr1
2_Uninjured_BRD4_up	221	1	262021400	262031999	10599	262024192	45	14.5736	326	0	1	1	Ankrd1	-13945	upstream	2_Uninjured_BRD4_up::1::221_chr1
2_Uninjured_BRD4_up	222	1	262238200	262242399	4199	262241248	49	10.3817	131	1	1	1	Pcgf5	780	in gene	2_Uninjured_BRD4_up::1::222_chr1
2_Uninjured_BRD4_up	223	1	264430200	264436999	6799	264432224	11	4.48515	202	0	2	2	RGD1561251, Lgi1	-2567, -4217	upstream, upstream	2_Uninjured_BRD4_up::1::223_chr1
2_Uninjured_BRD4_up	224	1	268317800	268323599	5799	268320112	23	5.77907	172	0	0	1	Slit1	124978	in gene	2_Uninjured_BRD4_up::1::224_chr1
2_Uninjured_BRD4_up	225	1	268818200	268829999	11799	268824352	89	13.1634	355	1	1	2	Pi4k2a, Avpi1	34286, -372	downstream, upstream	2_Uninjured_BRD4_up::1::225_chr1
2_Uninjured_BRD4_up	226	1	268835800	268848999	13199	268842416	108	21.8894	398	1	1	1	Marveld1	140	in gene	2_Uninjured_BRD4_up::1::226_chr1
2_Uninjured_BRD4_up	227	1	269339000	269362999	23999	269346848	33	5.73569	734	0	0	0				2_Uninjured_BRD4_up::1::227_chr1
2_Uninjured_BRD4_up	228	1	272267000	272276599	9599	272269576	76	20.6689	296	3	1	1	Kazald1	-552	upstream	2_Uninjured_BRD4_up::1::228_chr1
2_Uninjured_BRD4_up	229	1	273074800	273077599	2799	273076000	11	5.18182	77	0	0	1	RGD1564887	111107	in gene	2_Uninjured_BRD4_up::1::229_chr1
2_Uninjured_BRD4_up	230	1	273780000	273837799	57799	273809888	50	9.84429	1779	0	1	2	Sfxn2, Wbp1l	45728, 20818	downstream, in gene	2_Uninjured_BRD4_up::1::230_chr1
2_Uninjured_BRD4_up	231	1	273957600	273965199	7599	273961696	39	10.7924	236	1	1	1	Cnnm2	395	in gene	2_Uninjured_BRD4_up::1::231_chr1
2_Uninjured_BRD4_up	232	1	274023800	274036999	13199	274033040	13	5.2975	400	0	0	1	Cnnm2	71739	in gene	2_Uninjured_BRD4_up::1::232_chr1
2_Uninjured_BRD4_up	233	1	274037800	274059399	21599	274048864	38	8.22006	668	0	0	1	Cnnm2	87563	in gene	2_Uninjured_BRD4_up::1::233_chr1
2_Uninjured_BRD4_up	234	1	274099800	274120999	21199	274109888	21	5.02114	615	0	0	1	LOC100363253	103853	in gene	2_Uninjured_BRD4_up::1::234_chr1
2_Uninjured_BRD4_up	235	1	274165400	274191199	25799	274188352	19	6.01799	778	0	0	1	LOC100363253	25389	in gene	2_Uninjured_BRD4_up::1::235_chr1
2_Uninjured_BRD4_up	236	1	281236600	281247199	10599	281239776	16	6.35423	319	0	0	0				2_Uninjured_BRD4_up::1::236_chr1
2_Uninjured_BRD4_up	237	1	283278800	283289399	10599	283280624	73	7.89024	328	1	0	1	Gpam	28425	in gene	2_Uninjured_BRD4_up::1::237_chr1
2_Uninjured_BRD4_up	238	1	283295400	283300199	4799	283296960	16	6.72917	144	0	0	1	Gpam	12089	in gene	2_Uninjured_BRD4_up::1::238_chr1
2_Uninjured_BRD4_up	239	1	283301200	283310399	9199	283304320	21	7.02473	283	0	1	1	Gpam	4729	in gene	2_Uninjured_BRD4_up::1::239_chr1
2_Uninjured_BRD4_up	240	1	283330400	283335799	5399	283332384	21	7.17391	161	0	0	0				2_Uninjured_BRD4_up::1::240_chr1
2_Uninjured_BRD4_up	241	1	284914600	284922799	8199	284918288	29	6.4	235	2	1	1	Adrb1	416	in gene	2_Uninjured_BRD4_up::1::241_chr1
2_Uninjured_BRD4_up	242	1	285193200	285206799	13599	285205984	35	5.81061	396	1	1	1	Afap1l2	368	in gene	2_Uninjured_BRD4_up::1::242_chr1
2_Uninjured_BRD4_up	243	1	285270200	285284199	13999	285274432	32	9.05938	421	0	0	1	Ablim1	146297	in gene	2_Uninjured_BRD4_up::1::243_chr1
2_Uninjured_BRD4_up	244	1	285324800	285334799	9999	285333184	32	9.41254	303	0	0	1	Ablim1	87545	in gene	2_Uninjured_BRD4_up::1::244_chr1
2_Uninjured_BRD4_up	245	1	286587600	286600199	12599	286593536	26	9.66578	377	0	0	1	Gfra1	47457	in gene	2_Uninjured_BRD4_up::1::245_chr1
2_Uninjured_BRD4_up	246	1	289599000	289606999	7999	289603168	51	12.4935	229	1	1	2	Prdx3, Grk5	-13424, -805	upstream, upstream	2_Uninjured_BRD4_up::1::246_chr1
2_Uninjured_BRD4_up	247	1	289636400	289673799	37399	289648400	25	6.61812	1126	0	0	1	Grk5	44427	in gene	2_Uninjured_BRD4_up::1::247_chr1
2_Uninjured_BRD4_up	248	2	40650800	40661199	10399	40657440	35	10.1026	312	0	1	2	Ckmt2, Rasgrf2	-38, 247196	upstream, downstream	2_Uninjured_BRD4_up::1::248_chr2
2_Uninjured_BRD4_up	249	2	41100400	41107999	7599	41105696	24	5.77193	228	0	0	1	Msh3	31868	in gene	2_Uninjured_BRD4_up::1::249_chr2
2_Uninjured_BRD4_up	250	2	44502000	44505999	3999	44505264	11	5.71074	121	0	0	0				2_Uninjured_BRD4_up::1::250_chr2
2_Uninjured_BRD4_up	251	2	44507400	44523399	15999	44510165	25	6.24795	488	0	0	0				2_Uninjured_BRD4_up::1::251_chr2
2_Uninjured_BRD4_up	252	2	44541600	44555199	13599	44544832	20	5.77778	423	0	0	0				2_Uninjured_BRD4_up::1::252_chr2
2_Uninjured_BRD4_up	253	2	44605800	44629599	23799	44607264	21	5.77715	709	0	0	0				2_Uninjured_BRD4_up::1::253_chr2
2_Uninjured_BRD4_up	254	2	44709400	44717599	8199	44713152	19	4.71774	248	0	0	0				2_Uninjured_BRD4_up::1::254_chr2
2_Uninjured_BRD4_up	255	2	44807200	44812799	5599	44809824	31	8.30058	173	0	0	0				2_Uninjured_BRD4_up::1::255_chr2
2_Uninjured_BRD4_up	256	2	44821200	44840399	19199	44831648	37	8.82735	585	0	0	0				2_Uninjured_BRD4_up::1::256_chr2
2_Uninjured_BRD4_up	257	2	45341600	45348399	6799	45345616	22	4.34555	191	0	0	1	LOC100360623	223943	in gene	2_Uninjured_BRD4_up::1::257_chr2
2_Uninjured_BRD4_up	258	2	46002400	46010599	8199	46004544	22	7.99605	253	0	0	0				2_Uninjured_BRD4_up::1::258_chr2
2_Uninjured_BRD4_up	259	2	46062200	46063599	1399	46062752	16	7.31818	44	0	0	0				2_Uninjured_BRD4_up::1::259_chr2
2_Uninjured_BRD4_up	260	2	48466400	48467999	1599	48467680	32	12.42	50	0	0	0				2_Uninjured_BRD4_up::1::260_chr2
2_Uninjured_BRD4_up	261	2	48497400	48502999	5599	48502144	23	7.16374	171	0	0	0				2_Uninjured_BRD4_up::1::261_chr2
2_Uninjured_BRD4_up	262	2	48521600	48528599	6999	48524416	46	8.63918	194	0	0	0				2_Uninjured_BRD4_up::1::262_chr2
2_Uninjured_BRD4_up	263	2	48785800	48789799	3999	48786592	32	12.68	125	0	0	1	Mrps27	26256	in gene	2_Uninjured_BRD4_up::1::263_chr2
2_Uninjured_BRD4_up	264	2	48856800	48933999	77199	48930256	66	12.2483	2388	1	1	1	Map1b	227	in gene	2_Uninjured_BRD4_up::1::264_chr2
2_Uninjured_BRD4_up	265	2	49075000	49106599	31599	49093376	26	7.76403	962	0	0	0				2_Uninjured_BRD4_up::1::265_chr2
2_Uninjured_BRD4_up	266	2	49184600	49223599	38999	49214240	32	9.41324	1193	0	0	0				2_Uninjured_BRD4_up::1::266_chr2
2_Uninjured_BRD4_up	267	2	49223600	49233599	9999	49227872	46	11.4207	309	0	0	0				2_Uninjured_BRD4_up::1::267_chr2
2_Uninjured_BRD4_up	268	2	50291000	50295399	4399	50293472	16	5.16541	133	0	0	0				2_Uninjured_BRD4_up::1::268_chr2
2_Uninjured_BRD4_up	269	2	50466400	50470999	4599	50468864	18	5.8227	141	0	0	0				2_Uninjured_BRD4_up::1::269_chr2
2_Uninjured_BRD4_up	270	2	50915200	50979599	64399	50975168	92	8.26281	1971	1	1	1	Pik3r1	-9951	upstream	2_Uninjured_BRD4_up::1::270_chr2
2_Uninjured_BRD4_up	271	2	50983200	50989799	6599	50985952	30	7.98446	193	0	0	0				2_Uninjured_BRD4_up::1::271_chr2
2_Uninjured_BRD4_up	272	2	51003000	51018599	15599	51016736	26	6.33843	458	0	0	0				2_Uninjured_BRD4_up::1::272_chr2
2_Uninjured_BRD4_up	273	2	51043200	51047599	4399	51044192	16	5.96992	133	0	0	0				2_Uninjured_BRD4_up::1::273_chr2
2_Uninjured_BRD4_up	274	2	51184000	51194399	10399	51184960	27	8.46106	321	0	0	0				2_Uninjured_BRD4_up::1::274_chr2
2_Uninjured_BRD4_up	275	2	51255400	51266399	10999	51261568	15	3.63468	323	0	0	0				2_Uninjured_BRD4_up::1::275_chr2
2_Uninjured_BRD4_up	276	2	51273400	51281999	8599	51278560	13	4.39231	260	0	0	0				2_Uninjured_BRD4_up::1::276_chr2
2_Uninjured_BRD4_up	277	2	51318400	51343199	24799	51328096	41	6.70878	752	0	0	0				2_Uninjured_BRD4_up::1::277_chr2
2_Uninjured_BRD4_up	278	2	51372400	51392399	19999	51383744	16	5.19435	602	0	0	0				2_Uninjured_BRD4_up::1::278_chr2
2_Uninjured_BRD4_up	279	2	51422600	51434799	12199	51430304	29	7.525	360	0	0	0				2_Uninjured_BRD4_up::1::279_chr2
2_Uninjured_BRD4_up	280	2	51435600	51440199	4599	51437312	18	8.15385	143	0	0	0				2_Uninjured_BRD4_up::1::280_chr2
2_Uninjured_BRD4_up	281	2	51465000	51472799	7799	51467232	16	5.01695	236	0	0	0				2_Uninjured_BRD4_up::1::281_chr2
2_Uninjured_BRD4_up	282	2	51869600	51889399	19799	51877376	45	9.94286	595	0	0	0				2_Uninjured_BRD4_up::1::282_chr2
2_Uninjured_BRD4_up	283	2	51893200	51903399	10199	51896928	51	8.82143	308	0	0	0				2_Uninjured_BRD4_up::1::283_chr2
2_Uninjured_BRD4_up	284	2	57724000	57728599	4599	57726080	10	4.51471	136	0	0	0				2_Uninjured_BRD4_up::1::284_chr2
2_Uninjured_BRD4_up	285	2	63310000	63328799	18799	63321280	87	9.03986	577	1	1	1	Il6st	-11004	upstream	2_Uninjured_BRD4_up::1::285_chr2
2_Uninjured_BRD4_up	286	2	63597000	63603799	6799	63598976	23	7.83092	207	0	0	1	Slc38a9	33280	in gene	2_Uninjured_BRD4_up::1::286_chr2
2_Uninjured_BRD4_up	287	2	63652800	63678199	25399	63656032	55	12.2919	788	0	0	0				2_Uninjured_BRD4_up::1::287_chr2
2_Uninjured_BRD4_up	288	2	64742400	64756199	13799	64747920	20	4.7399	396	0	0	0				2_Uninjured_BRD4_up::1::288_chr2
2_Uninjured_BRD4_up	289	2	67320200	67327999	7799	67322293	10	3.52466	223	1	0	0				2_Uninjured_BRD4_up::1::289_chr2
2_Uninjured_BRD4_up	290	2	73799600	73812599	12999	73809792	26	7.17313	387	0	1	1	C7	-3122	upstream	2_Uninjured_BRD4_up::1::290_chr2
2_Uninjured_BRD4_up	291	2	76165400	76168799	3399	76167040	60	11.8155	103	1	0	1	Lifr	-10740	upstream	2_Uninjured_BRD4_up::1::291_chr2
2_Uninjured_BRD4_up	292	2	81364000	81367799	3799	81367152	11	5.38983	118	0	0	0				2_Uninjured_BRD4_up::1::292_chr2
2_Uninjured_BRD4_up	293	2	81919800	81936399	16599	81926000	27	8.80723	498	0	0	0				2_Uninjured_BRD4_up::1::293_chr2
2_Uninjured_BRD4_up	294	2	97895600	97906199	10599	97900000	31	7.29102	323	0	0	1	Fam134b	78593	in gene	2_Uninjured_BRD4_up::1::294_chr2
2_Uninjured_BRD4_up	295	2	97908800	97925599	16799	97917184	16	5.05709	508	0	0	1	Fam134b	95777	in gene	2_Uninjured_BRD4_up::1::295_chr2
2_Uninjured_BRD4_up	296	2	114281800	114289599	7799	114286016	27	10.5021	239	0	0	1	Zfp704	159798	in gene	2_Uninjured_BRD4_up::1::296_chr2
2_Uninjured_BRD4_up	297	2	114297600	114313999	16399	114310592	18	6.5355	493	0	0	1	Zfp704	184374	downstream	2_Uninjured_BRD4_up::1::297_chr2
2_Uninjured_BRD4_up	298	2	114314800	114328799	13999	114322832	19	5.34307	411	0	0	1	Zfp704	196614	downstream	2_Uninjured_BRD4_up::1::298_chr2
2_Uninjured_BRD4_up	299	2	114329800	114348399	18599	114338720	49	9.7344	561	0	0	0				2_Uninjured_BRD4_up::1::299_chr2
2_Uninjured_BRD4_up	300	2	123389800	123393799	3999	123392560	10	4.65289	121	0	0	0				2_Uninjured_BRD4_up::1::300_chr2
2_Uninjured_BRD4_up	301	2	123519000	123524199	5199	123521024	15	5.12963	162	0	0	0				2_Uninjured_BRD4_up::1::301_chr2
2_Uninjured_BRD4_up	302	2	123530000	123541199	11199	123538624	11	3.25231	325	0	0	0				2_Uninjured_BRD4_up::1::302_chr2
2_Uninjured_BRD4_up	303	2	130496600	130500999	4399	130500448	57	10.8406	138	1	0	0				2_Uninjured_BRD4_up::1::303_chr2
2_Uninjured_BRD4_up	304	2	136021600	136027799	6199	136025440	19	6.65574	183	0	0	1	Lrrc31	9890	in gene	2_Uninjured_BRD4_up::1::304_chr2
2_Uninjured_BRD4_up	305	2	136033400	136040999	7599	136039520	14	4.05991	217	0	0	2	Lrrc31, Lrriq4	23970, 28421	downstream, downstream	2_Uninjured_BRD4_up::1::305_chr2
2_Uninjured_BRD4_up	306	2	137128600	137151199	22599	137141760	39	6.91822	697	1	0	1	Mecom	523998	in gene	2_Uninjured_BRD4_up::1::306_chr2
2_Uninjured_BRD4_up	307	2	137422000	137428399	6399	137425328	16	6.27692	195	0	0	1	Mecom	240430	in gene	2_Uninjured_BRD4_up::1::307_chr2
2_Uninjured_BRD4_up	308	2	137568600	137639599	70999	137630176	63	8.14591	2104	2	0	1	Mecom	35582	in gene	2_Uninjured_BRD4_up::1::308_chr2
2_Uninjured_BRD4_up	309	2	137662800	137666199	3399	137665584	14	6.17	100	0	1	1	Mecom	174	in gene	2_Uninjured_BRD4_up::1::309_chr2
2_Uninjured_BRD4_up	310	2	143688000	143691799	3799	143690112	73	19.1379	116	1	1	1	Fgf2	705	in gene	2_Uninjured_BRD4_up::1::310_chr2
2_Uninjured_BRD4_up	311	2	143715200	143725199	9999	143719968	34	8.36093	302	0	0	1	Fgf2	30561	in gene	2_Uninjured_BRD4_up::1::311_chr2
2_Uninjured_BRD4_up	312	2	144460400	144464999	4599	144462368	18	4.80292	137	0	0	0				2_Uninjured_BRD4_up::1::312_chr2
2_Uninjured_BRD4_up	313	2	144511400	144520799	9399	144516144	22	5.52963	270	0	0	0				2_Uninjured_BRD4_up::1::313_chr2
2_Uninjured_BRD4_up	314	2	144557400	144572199	14799	144564512	16	4.77201	443	0	0	0				2_Uninjured_BRD4_up::1::314_chr2
2_Uninjured_BRD4_up	315	2	144574200	144577799	3599	144576800	13	6.40708	113	0	0	0				2_Uninjured_BRD4_up::1::315_chr2
2_Uninjured_BRD4_up	316	2	144580000	144588599	8599	144585680	15	3.97683	259	0	0	0				2_Uninjured_BRD4_up::1::316_chr2
2_Uninjured_BRD4_up	317	2	146148600	146153399	4799	146149376	15	5.85612	139	0	0	0				2_Uninjured_BRD4_up::1::317_chr2
2_Uninjured_BRD4_up	318	2	160168600	160198999	30399	160182352	32	7.07429	875	0	1	1	Mgst2	1638	in gene	2_Uninjured_BRD4_up::1::318_chr2
2_Uninjured_BRD4_up	319	2	161125800	161135799	9999	161128320	20	5.74172	302	0	1	1	Foxo1	-11988	upstream	2_Uninjured_BRD4_up::1::319_chr2
2_Uninjured_BRD4_up	320	2	161136600	161149599	12999	161140512	80	11.356	382	1	1	1	Foxo1	204	in gene	2_Uninjured_BRD4_up::1::320_chr2
2_Uninjured_BRD4_up	321	2	161379200	161387999	8799	161383456	15	4.46512	258	0	0	0				2_Uninjured_BRD4_up::1::321_chr2
2_Uninjured_BRD4_up	322	2	161396800	161403599	6799	161399040	28	7.13706	197	0	0	0				2_Uninjured_BRD4_up::1::322_chr2
2_Uninjured_BRD4_up	323	2	161477600	161484999	7399	161481952	56	15.5286	227	0	0	0				2_Uninjured_BRD4_up::1::323_chr2
2_Uninjured_BRD4_up	324	2	161501600	161531199	29599	161519296	58	12.0169	888	0	0	0				2_Uninjured_BRD4_up::1::324_chr2
2_Uninjured_BRD4_up	325	2	161593000	161599199	6199	161594784	15	4.75691	181	0	0	0				2_Uninjured_BRD4_up::1::325_chr2
2_Uninjured_BRD4_up	326	2	161654000	161663399	9399	161654880	32	8.34767	279	0	0	0				2_Uninjured_BRD4_up::1::326_chr2
2_Uninjured_BRD4_up	327	2	161679200	161688199	8999	161680912	19	5.82909	275	0	0	0				2_Uninjured_BRD4_up::1::327_chr2
2_Uninjured_BRD4_up	328	2	164355200	164363799	8599	164355616	27	6.80469	256	0	0	1	Dclk1	78338	downstream	2_Uninjured_BRD4_up::1::328_chr2
2_Uninjured_BRD4_up	329	2	167097000	167107399	10399	167101728	73	14.4762	315	1	1	1	Wwtr1	-382	upstream	2_Uninjured_BRD4_up::1::329_chr2
2_Uninjured_BRD4_up	330	2	169683400	169688799	5399	169684160	16	6.08434	166	0	0	0				2_Uninjured_BRD4_up::1::330_chr2
2_Uninjured_BRD4_up	331	2	170143200	170154999	11799	170148480	79	14.3499	363	1	1	1	RGD1564666	943	in gene	2_Uninjured_BRD4_up::1::331_chr2
2_Uninjured_BRD4_up	332	2	174778200	174783199	4999	174780944	13	4.06494	154	0	1	1	Vom2r47	-7168	upstream	2_Uninjured_BRD4_up::1::332_chr2
2_Uninjured_BRD4_up	333	2	175372600	175391999	19399	175385664	17	4.69589	559	0	0	2	Kcnab1, Ssr3	283012, 25351	in gene, downstream	2_Uninjured_BRD4_up::1::333_chr2
2_Uninjured_BRD4_up	334	2	191790800	191806599	15799	191797568	106	16.3432	472	1	1	1	Schip1	-830	upstream	2_Uninjured_BRD4_up::1::334_chr2
2_Uninjured_BRD4_up	335	2	191809400	191814999	5599	191812512	35	10.9064	171	0	0	0				2_Uninjured_BRD4_up::1::335_chr2
2_Uninjured_BRD4_up	336	2	191816200	191825799	9599	191822592	21	5.1362	279	0	0	0				2_Uninjured_BRD4_up::1::336_chr2
2_Uninjured_BRD4_up	337	2	193758600	193764199	5599	193762016	15	6.09938	161	0	0	1	Golim4	-12910	upstream	2_Uninjured_BRD4_up::1::337_chr2
2_Uninjured_BRD4_up	338	2	202465800	202484799	18999	202472800	29	6.09735	565	0	0	1	Mnd1	80132	downstream	2_Uninjured_BRD4_up::1::338_chr2
2_Uninjured_BRD4_up	339	2	202859000	202870199	11199	202864480	28	6.35103	339	0	0	1	Fhdc1	31624	in gene	2_Uninjured_BRD4_up::1::339_chr2
2_Uninjured_BRD4_up	340	2	203290800	203300999	10199	203298096	19	5.78846	312	0	0	0				2_Uninjured_BRD4_up::1::340_chr2
2_Uninjured_BRD4_up	341	2	203375000	203383999	8999	203379296	23	5.02143	280	0	0	0				2_Uninjured_BRD4_up::1::341_chr2
2_Uninjured_BRD4_up	342	2	203681200	203690799	9599	203684896	30	9	298	0	0	1	Fbxw7	23227	in gene	2_Uninjured_BRD4_up::1::342_chr2
2_Uninjured_BRD4_up	343	2	203747200	203756799	9599	203755600	50	12.7819	298	0	0	0				2_Uninjured_BRD4_up::1::343_chr2
2_Uninjured_BRD4_up	344	2	203758600	203768599	9999	203759168	46	12.691	301	0	0	0				2_Uninjured_BRD4_up::1::344_chr2
2_Uninjured_BRD4_up	345	2	203774800	203800799	25999	203790688	20	5.61139	790	1	0	0				2_Uninjured_BRD4_up::1::345_chr2
2_Uninjured_BRD4_up	346	2	204084400	204092399	7999	204091584	36	10.1942	242	0	1	2	Pet112l, Fam160a1	98180, -4091	downstream, upstream	2_Uninjured_BRD4_up::1::346_chr2
2_Uninjured_BRD4_up	347	2	205514200	205524599	10399	205518736	18	5.21053	323	0	0	2	Lrba, Dclk2	528471, 125198	downstream, in gene	2_Uninjured_BRD4_up::1::347_chr2
2_Uninjured_BRD4_up	348	2	205890200	205921999	31799	205919520	58	10.6949	957	1	1	1	Kirrel	-34759	upstream	2_Uninjured_BRD4_up::1::348_chr2
2_Uninjured_BRD4_up	349	2	206896600	206937599	40999	206911744	102	13.0793	1236	1	1	2	Iqgap3, Mef2d	61226, -3437	downstream, upstream	2_Uninjured_BRD4_up::1::349_chr2
2_Uninjured_BRD4_up	350	2	207124600	207146999	22399	207140816	53	11.6246	682	1	2	4	Smg5, Paqr6, Bglap, Pmf1	29644, 106, 4875, 33521	downstream, in gene, downstream, downstream	2_Uninjured_BRD4_up::1::350_chr2
2_Uninjured_BRD4_up	351	2	207900800	207919399	18599	207911952	43	6.52661	545	2	3	4	Clk2, Mir3541, Scamp3, Fam189b	16450, 8623, 6265, -2	downstream, downstream, downstream, upstream	2_Uninjured_BRD4_up::1::351_chr2
2_Uninjured_BRD4_up	352	2	208004600	208015799	11199	208010720	45	12.2956	318	1	2	3	Dpm3, Slc50a1, Efna1	13711, -9877, -1219	downstream, upstream, upstream	2_Uninjured_BRD4_up::1::352_chr2
2_Uninjured_BRD4_up	353	2	208205400	208222799	17399	208216784	21	5.70998	531	0	0	1	Pmvk	18546	downstream	2_Uninjured_BRD4_up::1::353_chr2
2_Uninjured_BRD4_up	354	2	208590800	208599399	8599	208593408	18	5.30798	263	1	1	1	She	628	in gene	2_Uninjured_BRD4_up::1::354_chr2
2_Uninjured_BRD4_up	355	2	208600200	208618599	18399	208611488	20	6.31127	559	1	0	1	She	18708	in gene	2_Uninjured_BRD4_up::1::355_chr2
2_Uninjured_BRD4_up	356	2	209237200	209251999	14799	209249008	103	12.5611	442	1	1	2	Ints3, LOC100362048	208, 17347	in gene, downstream	2_Uninjured_BRD4_up::1::356_chr2
2_Uninjured_BRD4_up	357	2	209281800	209291199	9399	209286720	73	12.1685	279	1	2	3	Npr1, Ilf2, Trnam-cau	243, -1740, 9877	in gene, upstream, downstream	2_Uninjured_BRD4_up::1::357_chr2
2_Uninjured_BRD4_up	358	2	215080200	215093999	13799	215082368	84	8.45477	409	1	2	2	C2cd4d, Lingo4	1080, -13370	in gene, upstream	2_Uninjured_BRD4_up::1::358_chr2
2_Uninjured_BRD4_up	359	2	217287400	217310999	23599	217292288	90	20.8451	723	1	1	1	Adamtsl4	12791	downstream	2_Uninjured_BRD4_up::1::359_chr2
2_Uninjured_BRD4_up	360	2	217336600	217359799	23199	217344128	41	9.39655	696	0	1	2	Ecm1, Tars2	6307, 23814	downstream, downstream	2_Uninjured_BRD4_up::1::360_chr2
2_Uninjured_BRD4_up	361	2	217421600	217431399	9799	217426880	102	20.2787	287	1	1	2	LOC100909515, Prpf3	-161, 35393	upstream, downstream	2_Uninjured_BRD4_up::1::361_chr2
2_Uninjured_BRD4_up	362	2	217547200	217566199	18999	217549376	87	9.57218	568	0	0	1	Anp32e	18601	downstream	2_Uninjured_BRD4_up::1::362_chr2
2_Uninjured_BRD4_up	363	2	218162800	218196199	33399	218169472	58	11.2194	1012	1	1	2	Txnip, Polr3gl	-630, 36664	upstream, downstream	2_Uninjured_BRD4_up::1::363_chr2
2_Uninjured_BRD4_up	364	2	219426800	219435199	8399	219428832	37	9.13944	251	0	0	1	Pde4dip	50368	in gene	2_Uninjured_BRD4_up::1::364_chr2
2_Uninjured_BRD4_up	365	2	219924600	219930599	5999	219928416	24	5.66867	166	0	1	1	Hmgcs2	-135	upstream	2_Uninjured_BRD4_up::1::365_chr2
2_Uninjured_BRD4_up	366	2	221958200	221971799	13599	221964416	18	5.41176	425	0	0	1	Gdap2	42440	in gene	2_Uninjured_BRD4_up::1::366_chr2
2_Uninjured_BRD4_up	367	2	221973000	221985199	12199	221976192	20	5.80672	357	0	0	1	Gdap2	54216	in gene	2_Uninjured_BRD4_up::1::367_chr2
2_Uninjured_BRD4_up	368	2	221996200	222004599	8399	222001280	29	9.71595	257	0	0	0				2_Uninjured_BRD4_up::1::368_chr2
2_Uninjured_BRD4_up	369	2	222014200	222037199	22999	222026656	43	12.1532	718	0	0	0				2_Uninjured_BRD4_up::1::369_chr2
2_Uninjured_BRD4_up	370	2	222048000	222055999	7999	222053664	17	4.83264	239	0	0	0				2_Uninjured_BRD4_up::1::370_chr2
2_Uninjured_BRD4_up	371	2	222060200	222070999	10799	222066155	17	6.32099	324	0	0	0				2_Uninjured_BRD4_up::1::371_chr2
2_Uninjured_BRD4_up	372	2	222107600	222118599	10999	222113536	29	10.0734	327	0	0	0				2_Uninjured_BRD4_up::1::372_chr2
2_Uninjured_BRD4_up	373	2	222163200	222175199	11999	222173152	27	8.77898	371	0	0	0				2_Uninjured_BRD4_up::1::373_chr2
2_Uninjured_BRD4_up	374	2	222253000	222265599	12599	222262080	53	6.78706	371	1	1	1	Fam46c	350	in gene	2_Uninjured_BRD4_up::1::374_chr2
2_Uninjured_BRD4_up	375	2	225619400	225626399	6999	225623760	23	9.31905	210	0	0	0				2_Uninjured_BRD4_up::1::375_chr2
2_Uninjured_BRD4_up	376	2	227580600	227584399	3799	227582752	33	10.6471	119	0	1	2	Ddx20, Fam212b	-9666, -8853	upstream, upstream	2_Uninjured_BRD4_up::1::376_chr2
2_Uninjured_BRD4_up	377	2	229937400	229954999	17599	229948464	69	13.4991	531	0	1	1	Ahcyl1	-7814	upstream	2_Uninjured_BRD4_up::1::377_chr2
2_Uninjured_BRD4_up	378	2	229976000	229990199	14199	229989152	29	8.51852	432	0	0	1	Csf1	28793	downstream	2_Uninjured_BRD4_up::1::378_chr2
2_Uninjured_BRD4_up	379	2	230214200	230237199	22999	230230880	22	5.30531	678	0	2	2	Gstm6, Gstm3	-23640, 4493	upstream, in gene	2_Uninjured_BRD4_up::1::379_chr2
2_Uninjured_BRD4_up	380	2	230238600	230244799	6199	230242080	12	4.72021	193	0	1	2	Gstm3, Gstm2	-6707, 9538	upstream, downstream	2_Uninjured_BRD4_up::1::380_chr2
2_Uninjured_BRD4_up	381	2	230335600	230355399	19799	230342848	75	9.16327	588	1	2	2	Ampd2, Gnat2	-953, -6800	upstream, upstream	2_Uninjured_BRD4_up::1::381_chr2
2_Uninjured_BRD4_up	382	2	242147400	242148599	1199	242148208	13	7.40541	37	0	0	0				2_Uninjured_BRD4_up::1::382_chr2
2_Uninjured_BRD4_up	383	2	242938600	242960199	21599	242947061	41	12.7283	644	0	0	1	Alg14	52849	in gene	2_Uninjured_BRD4_up::1::383_chr2
2_Uninjured_BRD4_up	384	2	243038800	243089599	50799	243044192	85	7.00657	1523	1	1	2	Cnn3, Slc44a3	112, 107618	in gene, downstream	2_Uninjured_BRD4_up::1::384_chr2
2_Uninjured_BRD4_up	385	2	243150400	243171799	21399	243159904	31	7.75385	650	0	1	1	Slc44a3	-8094	upstream	2_Uninjured_BRD4_up::1::385_chr2
2_Uninjured_BRD4_up	386	2	243172800	243179199	6399	243175840	46	14.5615	187	0	0	0				2_Uninjured_BRD4_up::1::386_chr2
2_Uninjured_BRD4_up	387	2	243180400	243201199	20799	243197440	27	8.38272	648	0	0	0				2_Uninjured_BRD4_up::1::387_chr2
2_Uninjured_BRD4_up	388	2	243204200	243230199	25999	243210752	61	16.9629	809	0	0	0				2_Uninjured_BRD4_up::1::388_chr2
2_Uninjured_BRD4_up	389	2	243231000	243279799	48799	243256256	70	16.1731	1496	0	0	0				2_Uninjured_BRD4_up::1::389_chr2
2_Uninjured_BRD4_up	390	2	243290200	243307399	17199	243293904	17	4.52716	497	0	0	0				2_Uninjured_BRD4_up::1::390_chr2
2_Uninjured_BRD4_up	391	2	243314600	243330799	16199	243325152	33	8.77711	498	0	0	0				2_Uninjured_BRD4_up::1::391_chr2
2_Uninjured_BRD4_up	392	2	243341600	243368599	26999	243348480	55	13.8051	785	1	1	2	F3, Abcd3	50, 61124	in gene, downstream	2_Uninjured_BRD4_up::1::392_chr2
2_Uninjured_BRD4_up	393	2	246259000	246270599	11599	246261952	66	10.0029	347	1	1	1	Pde5a	-78	upstream	2_Uninjured_BRD4_up::1::393_chr2
2_Uninjured_BRD4_up	394	2	246303600	246320799	17199	246309856	19	5.90607	511	0	0	1	Pde5a	47826	in gene	2_Uninjured_BRD4_up::1::394_chr2
2_Uninjured_BRD4_up	395	2	246519800	246531199	11399	246521984	91	9.79518	332	1	1	1	Usp53	-225	upstream	2_Uninjured_BRD4_up::1::395_chr2
2_Uninjured_BRD4_up	396	2	246609000	246633199	24199	246618496	22	6.78108	740	0	0	1	Synpo2	153361	in gene	2_Uninjured_BRD4_up::1::396_chr2
2_Uninjured_BRD4_up	397	2	246643200	246693999	50799	246665312	53	12.6576	1580	0	0	1	Synpo2	106545	in gene	2_Uninjured_BRD4_up::1::397_chr2
2_Uninjured_BRD4_up	398	2	246702000	246755199	53199	246718688	51	12.4954	1625	0	0	1	Synpo2	53169	in gene	2_Uninjured_BRD4_up::1::398_chr2
2_Uninjured_BRD4_up	399	2	246850400	246888999	38599	246873056	25	5.68534	1160	0	0	1	Sec24d	57394	in gene	2_Uninjured_BRD4_up::1::399_chr2
2_Uninjured_BRD4_up	400	2	256597400	256608599	11199	256607296	27	6.33133	332	1	1	1	LOC686753	118	in gene	2_Uninjured_BRD4_up::1::400_chr2
2_Uninjured_BRD4_up	401	2	257939400	257941999	2599	257940672	22	5.4	80	1	1	1	Cxxc4	-342	upstream	2_Uninjured_BRD4_up::1::401_chr2
2_Uninjured_BRD4_up	402	2	262035800	262046199	10399	262039181	14	4.86806	288	0	1	1	Adh7	-3935	upstream	2_Uninjured_BRD4_up::1::402_chr2
2_Uninjured_BRD4_up	403	2	262066400	262077399	10999	262069024	30	9.89053	338	0	0	1	Adh7	25908	downstream	2_Uninjured_BRD4_up::1::403_chr2
2_Uninjured_BRD4_up	404	2	265995200	266007399	12199	265998704	17	5.18947	380	0	0	0				2_Uninjured_BRD4_up::1::404_chr2
2_Uninjured_BRD4_up	405	2	266145400	266164999	19599	266158304	28	6.19048	588	0	0	0				2_Uninjured_BRD4_up::1::405_chr2
2_Uninjured_BRD4_up	406	2	269454800	269457199	2399	269455808	16	7.12	75	0	1	1	Clca1	-4307	upstream	2_Uninjured_BRD4_up::1::406_chr2
2_Uninjured_BRD4_up	407	2	270051000	270067399	16399	270058880	99	22.0241	498	2	1	1	Cyr61	32	in gene	2_Uninjured_BRD4_up::1::407_chr2
2_Uninjured_BRD4_up	408	2	270385200	270394799	9599	270386944	37	8.05705	298	1	1	1	Syde2-ps1	812	in gene	2_Uninjured_BRD4_up::1::408_chr2
2_Uninjured_BRD4_up	409	2	271277600	271300399	22799	271281536	34	7.48217	701	0	0	1	Ttll7	21946	in gene	2_Uninjured_BRD4_up::1::409_chr2
2_Uninjured_BRD4_up	410	2	275712200	275720799	8599	275716896	23	7.36641	262	0	1	1	Ptgfr	-481	upstream	2_Uninjured_BRD4_up::1::410_chr2
2_Uninjured_BRD4_up	411	2	275777200	275788399	11199	275780192	25	5.38576	337	0	0	0				2_Uninjured_BRD4_up::1::411_chr2
2_Uninjured_BRD4_up	412	2	275852600	275856799	4199	275855680	8	3.40323	124	0	0	0				2_Uninjured_BRD4_up::1::412_chr2
2_Uninjured_BRD4_up	413	2	279984800	279994199	9399	279988597	14	4.58909	275	0	0	1	Tnni3k	10500	in gene	2_Uninjured_BRD4_up::1::413_chr2
2_Uninjured_BRD4_up	414	3	2161600	2164199	2599	2163520	98	20.8354	79	1	2	3	RGD1304868, Mrpl41, Pnpla7	11746, -310, -685	downstream, upstream, upstream	2_Uninjured_BRD4_up::1::414_chr3
2_Uninjured_BRD4_up	415	3	2232400	2235399	2999	2233504	17	6.25532	94	0	0	2	Pnpla7, Nelf	69299, -10065	in gene, upstream	2_Uninjured_BRD4_up::1::415_chr3
2_Uninjured_BRD4_up	416	3	2594400	2609399	14999	2599248	38	7.46035	454	2	2	2	Entpd2, Npdc1	-60, -7180	upstream, upstream	2_Uninjured_BRD4_up::1::416_chr3
2_Uninjured_BRD4_up	417	3	9376400	9417399	40999	9402272	36	8.19774	1239	2	4	4	Egfl7, Mir3567, Mir126, Agpat2	7079, 557, -464, 13011	in gene, downstream, upstream, downstream	2_Uninjured_BRD4_up::1::417_chr3
2_Uninjured_BRD4_up	418	3	11114000	11131999	17999	11120064	34	9.64791	551	0	0	1	Sardh	42572	in gene	2_Uninjured_BRD4_up::1::418_chr3
2_Uninjured_BRD4_up	419	3	11663600	11703399	39799	11669344	98	11.8047	1203	0	0	1	Rxra	38135	downstream	2_Uninjured_BRD4_up::1::419_chr3
2_Uninjured_BRD4_up	420	3	11780600	11813599	32999	11788960	105	11.2607	1005	1	1	1	Col5a1	-145	upstream	2_Uninjured_BRD4_up::1::420_chr3
2_Uninjured_BRD4_up	421	3	11814400	11846599	32199	11836576	38	8.64526	950	0	0	1	Col5a1	47471	in gene	2_Uninjured_BRD4_up::1::421_chr3
2_Uninjured_BRD4_up	422	3	13774000	13788799	14799	13776256	76	8.65682	440	0	2	2	Cercam, Odf2	4645, -17471	in gene, upstream	2_Uninjured_BRD4_up::1::422_chr3
2_Uninjured_BRD4_up	423	3	14308400	14327599	19199	14311552	56	8.70906	574	1	3	5	Fam73b, LOC686066, Dolpp1, Crat, Ppp2r4	30234, -3216, 645, 22806, -23344	downstream, upstream, in gene, downstream, upstream	2_Uninjured_BRD4_up::1::423_chr3
2_Uninjured_BRD4_up	424	3	14377200	14392199	14999	14390944	96	21.4282	425	3	1	1	Ier5l	117	in gene	2_Uninjured_BRD4_up::1::424_chr3
2_Uninjured_BRD4_up	425	3	14519200	14532799	13599	14526320	69	15.8792	414	0	0	0				2_Uninjured_BRD4_up::1::425_chr3
2_Uninjured_BRD4_up	426	3	14566400	14584599	18199	14575584	39	7.50714	560	0	0	1	Nup214	21591	downstream	2_Uninjured_BRD4_up::1::426_chr3
2_Uninjured_BRD4_up	427	3	14838800	14879799	40999	14844704	89	18.2416	1275	3	0	0				2_Uninjured_BRD4_up::1::427_chr3
2_Uninjured_BRD4_up	428	3	14880800	14913599	32799	14894176	147	34.6946	1025	1	0	0				2_Uninjured_BRD4_up::1::428_chr3
2_Uninjured_BRD4_up	429	3	15010200	15072999	62799	15048459	51	8.02551	1882	3	2	3	Ntmt1, Asb6, Prrx2	46048, -24778, 7510	downstream, upstream, in gene	2_Uninjured_BRD4_up::1::429_chr3
2_Uninjured_BRD4_up	430	3	15177400	15192599	15199	15188528	52	11.8977	469	1	2	2	RGD1305178, Usp20	-7669, 7269	upstream, in gene	2_Uninjured_BRD4_up::1::430_chr3
2_Uninjured_BRD4_up	431	3	16679200	16734399	55199	16697088	91	9.21626	1660	2	2	3	Golga2, Dnm1, Ciz1	30890, 33825, -43914	downstream, in gene, upstream	2_Uninjured_BRD4_up::1::431_chr3
2_Uninjured_BRD4_up	432	3	16735200	16762599	27399	16740816	58	6.26634	826	3	3	4	Dnm1, Ciz1, RGD1561113, Lcn2	-9903, -186, 18930, 25588	upstream, upstream, downstream, downstream	2_Uninjured_BRD4_up::1::432_chr3
2_Uninjured_BRD4_up	433	3	16903000	16926399	23399	16904912	29	6.07714	713	1	1	1	LOC687750	-624	upstream	2_Uninjured_BRD4_up::1::433_chr3
2_Uninjured_BRD4_up	434	3	17343400	17363399	19999	17351296	72	9.61102	581	2	2	4	Lrsam1, Rpl12, Slc2a8, Garnl3	-5200, 5085, 15214, 158970	upstream, downstream, downstream, downstream	2_Uninjured_BRD4_up::1::434_chr3
2_Uninjured_BRD4_up	435	3	19770000	19805799	35799	19791856	43	11.0315	1111	2	1	1	Gsn	-8073	upstream	2_Uninjured_BRD4_up::1::435_chr3
2_Uninjured_BRD4_up	436	3	19806800	19826799	19999	19807552	14	4.86074	596	0	0	2	Gsn, Stom	7623, 48188	in gene, downstream	2_Uninjured_BRD4_up::1::436_chr3
2_Uninjured_BRD4_up	437	3	20249600	20274399	24799	20262854	15	5.48148	729	1	0	1	Dab2ip	61917	in gene	2_Uninjured_BRD4_up::1::437_chr3
2_Uninjured_BRD4_up	438	3	20618200	20623799	5599	20621472	38	6.78736	174	1	1	1	Ttll11	22	in gene	2_Uninjured_BRD4_up::1::438_chr3
2_Uninjured_BRD4_up	439	3	20861000	20877799	16799	20870112	21	5.89109	505	0	1	1	Ptgs1	170	in gene	2_Uninjured_BRD4_up::1::439_chr3
2_Uninjured_BRD4_up	440	3	27002400	27016799	14399	27011360	28	9.54667	450	0	1	2	Rabgap1, Gpr21	74153, 8421	in gene, downstream	2_Uninjured_BRD4_up::1::440_chr3
2_Uninjured_BRD4_up	441	3	34215600	34229999	14399	34224608	26	6.25446	448	0	0	1	Arhgap15	393156	in gene	2_Uninjured_BRD4_up::1::441_chr3
2_Uninjured_BRD4_up	442	3	34605600	34614599	8999	34608624	48	10.8401	269	1	0	1	Gtdc1	302783	downstream	2_Uninjured_BRD4_up::1::442_chr3
2_Uninjured_BRD4_up	443	3	34615400	34627999	12599	34625312	23	8.80526	380	0	0	1	Gtdc1	286095	in gene	2_Uninjured_BRD4_up::1::443_chr3
2_Uninjured_BRD4_up	444	3	41021600	41042799	21199	41031680	45	8.86751	634	0	0	0				2_Uninjured_BRD4_up::1::444_chr3
2_Uninjured_BRD4_up	445	3	41056600	41067399	10799	41060288	24	8.55963	327	0	0	0				2_Uninjured_BRD4_up::1::445_chr3
2_Uninjured_BRD4_up	446	3	43188600	43195999	7399	43190640	16	4.92661	218	0	1	1	Cacnb4	582	in gene	2_Uninjured_BRD4_up::1::446_chr3
2_Uninjured_BRD4_up	447	3	43209400	43216799	7399	43212672	19	6.65502	229	0	0	0				2_Uninjured_BRD4_up::1::447_chr3
2_Uninjured_BRD4_up	448	3	43497200	43501199	3999	43499040	29	9.43089	123	1	1	1	RGD1560248	179	in gene	2_Uninjured_BRD4_up::1::448_chr3
2_Uninjured_BRD4_up	449	3	52732200	52750199	17999	52738944	21	6.94139	546	0	0	0				2_Uninjured_BRD4_up::1::449_chr3
2_Uninjured_BRD4_up	450	3	63228800	63234799	5999	63234656	13	5.51064	188	0	0	1	Myo3b	251572	in gene	2_Uninjured_BRD4_up::1::450_chr3
2_Uninjured_BRD4_up	451	3	63381400	63388599	7199	63385952	19	5.53846	208	2	1	1	Sp5	323	in gene	2_Uninjured_BRD4_up::1::451_chr3
2_Uninjured_BRD4_up	452	3	64647400	64672999	25599	64650432	50	15.5514	749	5	3	4	Metap1d, Dlx1, LOC100910518, Dlx2	77943, 140, 8402, 16900	downstream, in gene, downstream, downstream	2_Uninjured_BRD4_up::1::452_chr3
2_Uninjured_BRD4_up	453	3	65156000	65161199	5199	65158656	19	6.82716	162	0	0	1	Rapgef4	35866	in gene	2_Uninjured_BRD4_up::1::453_chr3
2_Uninjured_BRD4_up	454	3	73114000	73131799	17799	73125984	17	5.054	500	0	0	0				2_Uninjured_BRD4_up::1::454_chr3
2_Uninjured_BRD4_up	455	3	74191200	74224399	33199	74215264	32	6.76482	1012	0	0	1	Frzb	14067	in gene	2_Uninjured_BRD4_up::1::455_chr3
2_Uninjured_BRD4_up	456	3	74225200	74230599	5399	74228320	42	15.1905	168	2	1	1	Frzb	1011	in gene	2_Uninjured_BRD4_up::1::456_chr3
2_Uninjured_BRD4_up	457	3	85936600	85943199	6599	85938272	27	9.92118	203	0	0	1	Ptprj	161015	downstream	2_Uninjured_BRD4_up::1::457_chr3
2_Uninjured_BRD4_up	458	3	85945800	85955399	9599	85950717	13	5.32857	280	0	0	1	Ptprj	148570	in gene	2_Uninjured_BRD4_up::1::458_chr3
2_Uninjured_BRD4_up	459	3	85992800	86027399	34599	86025376	39	8.4548	1073	0	0	1	Ptprj	73911	in gene	2_Uninjured_BRD4_up::1::459_chr3
2_Uninjured_BRD4_up	460	3	86033800	86058599	24799	86051872	12	4.15663	747	0	0	1	Ptprj	47415	in gene	2_Uninjured_BRD4_up::1::460_chr3
2_Uninjured_BRD4_up	461	3	86059800	86104799	44999	86098608	77	7.36398	1338	1	1	1	Ptprj	679	in gene	2_Uninjured_BRD4_up::1::461_chr3
2_Uninjured_BRD4_up	462	3	86139600	86156799	17199	86144288	15	5.45614	513	0	0	0				2_Uninjured_BRD4_up::1::462_chr3
2_Uninjured_BRD4_up	463	3	86186200	86194399	8199	86187136	31	9.08627	255	0	0	0				2_Uninjured_BRD4_up::1::463_chr3
2_Uninjured_BRD4_up	464	3	86204200	86209199	4999	86206512	57	9.40816	147	1	1	1	Nup160	1920	in gene	2_Uninjured_BRD4_up::1::464_chr3
2_Uninjured_BRD4_up	465	3	87248600	87264799	16199	87254592	58	8.27327	505	1	2	2	F2, Arhgap1	-12364, 161	upstream, in gene	2_Uninjured_BRD4_up::1::465_chr3
2_Uninjured_BRD4_up	466	3	87265600	87295799	30199	87274624	20	5.75835	898	0	0	2	Arhgap1, Atg13	20193, 39026	in gene, downstream	2_Uninjured_BRD4_up::1::466_chr3
2_Uninjured_BRD4_up	467	3	87312200	87325999	13799	87313984	43	7.14563	412	1	3	3	Atg13, Harbi1, Ambra1	-334, -72, -18368	upstream, upstream, upstream	2_Uninjured_BRD4_up::1::467_chr3
2_Uninjured_BRD4_up	468	3	87351400	87358199	6799	87353560	14	6.0381	210	0	0	1	Ambra1	21208	in gene	2_Uninjured_BRD4_up::1::468_chr3
2_Uninjured_BRD4_up	469	3	87659800	87673199	13399	87666112	58	9.09559	408	3	0	0				2_Uninjured_BRD4_up::1::469_chr3
2_Uninjured_BRD4_up	470	3	88014200	88052799	38599	88048032	67	10.1332	1134	2	2	2	Mapk8ip1, Cry2	-40384, 136	upstream, in gene	2_Uninjured_BRD4_up::1::470_chr3
2_Uninjured_BRD4_up	471	3	88097400	88109399	11999	88104640	47	12.724	366	0	0	0				2_Uninjured_BRD4_up::1::471_chr3
2_Uninjured_BRD4_up	472	3	88119000	88127399	8399	88121728	20	6.42913	254	0	0	0				2_Uninjured_BRD4_up::1::472_chr3
2_Uninjured_BRD4_up	473	3	89480200	89501599	21399	89500416	32	9.14438	658	0	1	1	Accsl	-22020	upstream	2_Uninjured_BRD4_up::1::473_chr3
2_Uninjured_BRD4_up	474	3	89867400	89878199	10799	89870864	69	8.58361	305	1	0	0				2_Uninjured_BRD4_up::1::474_chr3
2_Uninjured_BRD4_up	475	3	98341800	98363799	21999	98353344	19	4.83432	676	0	0	1	Ldlrad3	144107	in gene	2_Uninjured_BRD4_up::1::475_chr3
2_Uninjured_BRD4_up	476	3	98386000	98400399	14399	98397808	31	9.69005	442	0	0	1	Ldlrad3	99643	in gene	2_Uninjured_BRD4_up::1::476_chr3
2_Uninjured_BRD4_up	477	3	98402400	98459199	56799	98413264	39	10.8801	1735	0	0	1	Ldlrad3	84187	in gene	2_Uninjured_BRD4_up::1::477_chr3
2_Uninjured_BRD4_up	478	3	100470200	100492399	22199	100490784	26	5.74439	669	0	0	0				2_Uninjured_BRD4_up::1::478_chr3
2_Uninjured_BRD4_up	479	3	100557000	100564599	7599	100561024	38	8.68142	226	1	0	1	Lmo2	11717	in gene	2_Uninjured_BRD4_up::1::479_chr3
2_Uninjured_BRD4_up	480	3	101007400	101014799	7399	101008480	17	5.55505	218	0	0	1	Hipk3	46331	in gene	2_Uninjured_BRD4_up::1::480_chr3
2_Uninjured_BRD4_up	481	3	110572200	110582799	10599	110574880	38	6.23301	309	1	0	1	Chrm5	58058	in gene	2_Uninjured_BRD4_up::1::481_chr3
2_Uninjured_BRD4_up	482	3	111563400	111579799	16399	111576800	27	7.68958	480	0	0	1	Fmn1	93118	in gene	2_Uninjured_BRD4_up::1::482_chr3
2_Uninjured_BRD4_up	483	3	111590600	111598999	8399	111595536	21	6.58039	255	0	0	1	Fmn1	111854	in gene	2_Uninjured_BRD4_up::1::483_chr3
2_Uninjured_BRD4_up	484	3	111637200	111656399	19199	111646304	35	6.04386	570	0	0	1	Fmn1	162622	in gene	2_Uninjured_BRD4_up::1::484_chr3
2_Uninjured_BRD4_up	485	3	118217200	118222399	5199	118218528	102	21.3287	143	1	0	0				2_Uninjured_BRD4_up::1::485_chr3
2_Uninjured_BRD4_up	486	3	118429800	118479399	49599	118464832	62	9.47795	1519	0	0	2	Sptbn5, Ehd4	-42620, 24776	upstream, in gene	2_Uninjured_BRD4_up::1::486_chr3
2_Uninjured_BRD4_up	487	3	123802000	123808999	6999	123804016	10	3.89623	212	0	0	0				2_Uninjured_BRD4_up::1::487_chr3
2_Uninjured_BRD4_up	488	3	124287600	124301599	13999	124290016	94	10.244	418	1	1	1	Fbn1	-516	upstream	2_Uninjured_BRD4_up::1::488_chr3
2_Uninjured_BRD4_up	489	3	125061200	125081999	20799	125066528	68	12.0697	631	0	0	0				2_Uninjured_BRD4_up::1::489_chr3
2_Uninjured_BRD4_up	490	3	127241800	127249599	7799	127244432	36	7.70464	237	0	1	2	Prom2, Kcnip3	18587, -1086	downstream, upstream	2_Uninjured_BRD4_up::1::490_chr3
2_Uninjured_BRD4_up	491	3	128510800	128517799	6999	128513024	185	21.4313	211	1	3	3	Zc3h6, LOC100910531, Zc3h8	-244, 3139, -10816	upstream, in gene, upstream	2_Uninjured_BRD4_up::1::491_chr3
2_Uninjured_BRD4_up	492	3	129418400	129422799	4399	129421248	40	10.3507	134	1	2	3	Cpxm1, LOC100365450, LOC688109	-203, -8000, -9246	upstream, upstream, upstream	2_Uninjured_BRD4_up::1::492_chr3
2_Uninjured_BRD4_up	493	3	130093800	130111199	17399	130106496	44	10.2991	535	0	1	2	Adam33, Siglec1	163, 23349	in gene, downstream	2_Uninjured_BRD4_up::1::493_chr3
2_Uninjured_BRD4_up	494	3	130166400	130170399	3999	130168544	49	11.5122	123	0	2	2	LOC296165, Hspa12b	-5747, 197	upstream, in gene	2_Uninjured_BRD4_up::1::494_chr3
2_Uninjured_BRD4_up	495	3	130216000	130234199	18199	130221536	66	7.99615	519	2	3	3	RGD1311267, Cenpb, Cdc25b	-4715, 616, -7692	upstream, in gene, upstream	2_Uninjured_BRD4_up::1::495_chr3
2_Uninjured_BRD4_up	496	3	130618600	130639199	20599	130636928	39	6.73618	633	2	1	1	Adra1d	279	in gene	2_Uninjured_BRD4_up::1::496_chr3
2_Uninjured_BRD4_up	497	3	130675600	130683999	8399	130677152	25	6.22835	254	0	0	0				2_Uninjured_BRD4_up::1::497_chr3
2_Uninjured_BRD4_up	498	3	130790400	130797399	6999	130794384	22	6.52336	214	0	0	0				2_Uninjured_BRD4_up::1::498_chr3
2_Uninjured_BRD4_up	499	3	130852000	130859599	7599	130855680	20	7.6017	236	0	0	0				2_Uninjured_BRD4_up::1::499_chr3
2_Uninjured_BRD4_up	500	3	131389800	131401999	12199	131392288	49	8.23099	355	1	1	2	Pcna, Cds2	-12180, 110	upstream, in gene	2_Uninjured_BRD4_up::1::500_chr3
2_Uninjured_BRD4_up	501	3	134877000	134890599	13599	134879392	30	7.15254	413	0	0	1	Plcb1	667835	in gene	2_Uninjured_BRD4_up::1::501_chr3
2_Uninjured_BRD4_up	502	3	135127200	135141999	14799	135136480	17	4.45351	441	0	0	1	Plcb4	46671	in gene	2_Uninjured_BRD4_up::1::502_chr3
2_Uninjured_BRD4_up	503	3	135146800	135156999	10199	135154736	20	5.77316	313	0	0	1	Plcb4	64927	in gene	2_Uninjured_BRD4_up::1::503_chr3
2_Uninjured_BRD4_up	504	3	135253200	135305799	52599	135273408	30	6.43478	1564	0	0	1	Plcb4	183599	in gene	2_Uninjured_BRD4_up::1::504_chr3
2_Uninjured_BRD4_up	505	3	135315400	135320399	4999	135318544	17	6.75974	154	0	0	1	Plcb4	228735	in gene	2_Uninjured_BRD4_up::1::505_chr3
2_Uninjured_BRD4_up	506	3	135343400	135353199	9799	135346416	15	4.03534	283	0	0	1	Plcb4	256607	in gene	2_Uninjured_BRD4_up::1::506_chr3
2_Uninjured_BRD4_up	507	3	135354000	135361399	7399	135357408	26	7.11739	230	0	0	1	Plcb4	267599	in gene	2_Uninjured_BRD4_up::1::507_chr3
2_Uninjured_BRD4_up	508	3	135367600	135380199	12599	135371915	18	5.90513	390	0	0	1	Plcb4	282106	in gene	2_Uninjured_BRD4_up::1::508_chr3
2_Uninjured_BRD4_up	509	3	136142400	136148599	6199	136144928	54	11.4674	184	1	0	0				2_Uninjured_BRD4_up::1::509_chr3
2_Uninjured_BRD4_up	510	3	139400600	139404999	4399	139402816	16	5.4	130	0	0	1	Tasp1	177179	in gene	2_Uninjured_BRD4_up::1::510_chr3
2_Uninjured_BRD4_up	511	3	139437400	139441599	4199	139440480	22	7.70543	129	0	0	1	Tasp1	139515	in gene	2_Uninjured_BRD4_up::1::511_chr3
2_Uninjured_BRD4_up	512	3	144446000	144469199	23199	144463024	74	9.07493	694	1	1	1	Dstn	160	in gene	2_Uninjured_BRD4_up::1::512_chr3
2_Uninjured_BRD4_up	513	3	149608200	149633399	25199	149632320	52	8.39628	752	1	2	2	LOC689081, Cst3	-30891, 245	upstream, in gene	2_Uninjured_BRD4_up::1::513_chr3
2_Uninjured_BRD4_up	514	3	152807000	152832599	25599	152829120	35	6.52105	760	1	1	1	Acss1	204	in gene	2_Uninjured_BRD4_up::1::514_chr3
2_Uninjured_BRD4_up	515	3	154576400	154630399	53999	154593056	97	10.7144	1621	3	2	4	Hm13, Mcts2, Id1, Cox4i2	37875, 20445, -27007, -44607	in gene, downstream, upstream, upstream	2_Uninjured_BRD4_up::1::515_chr3
2_Uninjured_BRD4_up	516	3	154649400	154677199	27799	154668491	38	8.77605	835	0	0	2	Cox4i2, Bcl2l1	30828, 48311	downstream, in gene	2_Uninjured_BRD4_up::1::516_chr3
2_Uninjured_BRD4_up	517	3	154688600	154720399	31799	154716256	130	13.7025	968	1	1	1	Bcl2l1	546	in gene	2_Uninjured_BRD4_up::1::517_chr3
2_Uninjured_BRD4_up	518	3	156454600	156461199	6599	156457344	23	8.7868	197	0	0	2	E2f1, Pxmp4	-10954, 24083	upstream, downstream	2_Uninjured_BRD4_up::1::518_chr3
2_Uninjured_BRD4_up	519	3	158198800	158231199	32399	158228272	58	7.25494	961	1	1	1	Manbal	137	in gene	2_Uninjured_BRD4_up::1::519_chr3
2_Uninjured_BRD4_up	520	3	158829800	158854399	24599	158839456	83	8.58184	727	0	1	2	Myl9, Dlgap4	-3213, 104663	upstream, downstream	2_Uninjured_BRD4_up::1::520_chr3
2_Uninjured_BRD4_up	521	3	158860600	158890599	29999	158885408	62	7.85761	920	2	0	1	Dlgap4	58711	in gene	2_Uninjured_BRD4_up::1::521_chr3
2_Uninjured_BRD4_up	522	3	158989600	158995199	5599	158991392	13	5.05747	174	1	0	0				2_Uninjured_BRD4_up::1::522_chr3
2_Uninjured_BRD4_up	523	3	160877000	160891799	14799	160887936	14	4.9289	436	1	1	1	RGD1563354	-4992	upstream	2_Uninjured_BRD4_up::1::523_chr3
2_Uninjured_BRD4_up	524	3	160895600	160908399	12799	160902560	31	5.41688	391	0	0	1	RGD1563354	9632	in gene	2_Uninjured_BRD4_up::1::524_chr3
2_Uninjured_BRD4_up	525	3	160918000	160930799	12799	160928096	34	8.24812	399	0	0	1	RGD1563354	35168	downstream	2_Uninjured_BRD4_up::1::525_chr3
2_Uninjured_BRD4_up	526	3	160941400	160953599	12199	160950128	43	12.456	375	0	0	0				2_Uninjured_BRD4_up::1::526_chr3
2_Uninjured_BRD4_up	527	3	160975400	160986399	10999	160978048	60	14.191	335	1	1	1	Tgm2	143	in gene	2_Uninjured_BRD4_up::1::527_chr3
2_Uninjured_BRD4_up	528	3	161941000	161951399	10399	161946224	14	4.28904	301	0	0	0				2_Uninjured_BRD4_up::1::528_chr3
2_Uninjured_BRD4_up	529	3	162570000	162579999	9999	162574880	54	12.4007	287	1	1	1	Mafb	-292	upstream	2_Uninjured_BRD4_up::1::529_chr3
2_Uninjured_BRD4_up	530	3	163025600	163041799	16199	163037216	33	8.11928	503	0	0	0				2_Uninjured_BRD4_up::1::530_chr3
2_Uninjured_BRD4_up	531	3	163090800	163105799	14999	163094640	47	10.7633	469	1	0	1	Lpin3	-18905	upstream	2_Uninjured_BRD4_up::1::531_chr3
2_Uninjured_BRD4_up	532	3	167525800	167552599	26799	167529888	154	7.54568	821	1	1	2	Pcif1, Zfp335	1385, 31612	in gene, downstream	2_Uninjured_BRD4_up::1::532_chr3
2_Uninjured_BRD4_up	533	3	167553800	167564599	10799	167561184	175	17.8252	326	1	1	1	Zfp335	316	in gene	2_Uninjured_BRD4_up::1::533_chr3
2_Uninjured_BRD4_up	534	3	168682600	168779399	96799	168730624	104	15.1334	2968	1	1	1	Zmynd8	25833	in gene	2_Uninjured_BRD4_up::1::534_chr3
2_Uninjured_BRD4_up	535	3	168780200	168800399	20199	168788416	51	9.03607	610	0	0	0				2_Uninjured_BRD4_up::1::535_chr3
2_Uninjured_BRD4_up	536	3	168801200	168813399	12199	168807296	50	12.5989	374	0	0	0				2_Uninjured_BRD4_up::1::536_chr3
2_Uninjured_BRD4_up	537	3	168856400	168868399	11999	168858144	53	11.5622	370	1	2	2	LOC100909912, Ncoa3	5460, -5688	downstream, upstream	2_Uninjured_BRD4_up::1::537_chr3
2_Uninjured_BRD4_up	538	3	168964800	168994799	29999	168990960	42	10.2793	938	1	0	2	Ncoa3, Sulf2	127128, 53118	downstream, in gene	2_Uninjured_BRD4_up::1::538_chr3
2_Uninjured_BRD4_up	539	3	168996200	169007999	11799	169007776	58	16.6274	365	0	0	1	Sulf2	36302	in gene	2_Uninjured_BRD4_up::1::539_chr3
2_Uninjured_BRD4_up	540	3	169012200	169013199	999	169012448	43	27.1613	31	0	0	1	Sulf2	31630	in gene	2_Uninjured_BRD4_up::1::540_chr3
2_Uninjured_BRD4_up	541	3	169014400	169037999	23599	169015984	63	16.7603	726	0	0	1	Sulf2	28094	in gene	2_Uninjured_BRD4_up::1::541_chr3
2_Uninjured_BRD4_up	542	3	169038800	169051199	12399	169042816	66	15.2597	385	1	1	1	Sulf2	1262	in gene	2_Uninjured_BRD4_up::1::542_chr3
2_Uninjured_BRD4_up	543	3	169052000	169086599	34599	169075648	46	10.1339	1068	0	0	1	Sulf2	-31570	upstream	2_Uninjured_BRD4_up::1::543_chr3
2_Uninjured_BRD4_up	544	3	169967000	169997799	30799	169974816	58	8.97106	933	1	1	2	Znfx1, LOC100911177	32826, -629	in gene, upstream	2_Uninjured_BRD4_up::1::544_chr3
2_Uninjured_BRD4_up	545	3	170011200	170034999	23799	170029440	21	5.55144	729	0	1	2	Znfx1, Kcnb1	-21798, 65067	upstream, in gene	2_Uninjured_BRD4_up::1::545_chr3
2_Uninjured_BRD4_up	546	3	170042600	170045599	2999	170043424	20	8.46739	92	0	0	1	Kcnb1	51083	in gene	2_Uninjured_BRD4_up::1::546_chr3
2_Uninjured_BRD4_up	547	3	170056000	170077799	21799	170067008	48	13.7382	676	0	0	1	Kcnb1	27499	in gene	2_Uninjured_BRD4_up::1::547_chr3
2_Uninjured_BRD4_up	548	3	170078600	170098199	19599	170095296	35	8.1742	597	1	1	1	Kcnb1	-789	upstream	2_Uninjured_BRD4_up::1::548_chr3
2_Uninjured_BRD4_up	549	3	170099000	170105999	6999	170105632	21	5.79426	209	0	1	2	Kcnb1, Ptgis	-11125, 38250	upstream, downstream	2_Uninjured_BRD4_up::1::549_chr3
2_Uninjured_BRD4_up	550	3	170131200	170159399	28199	170143744	91	21.2744	882	1	2	2	Ptgis, LOC685963	138, -16193	in gene, upstream	2_Uninjured_BRD4_up::1::550_chr3
2_Uninjured_BRD4_up	551	3	170162600	170173399	10799	170168448	81	23.2388	335	0	0	1	LOC685963	8511	downstream	2_Uninjured_BRD4_up::1::551_chr3
2_Uninjured_BRD4_up	552	3	170174400	170217399	42999	170174688	58	8.31726	1286	0	1	1	B4galt5	36924	downstream	2_Uninjured_BRD4_up::1::552_chr3
2_Uninjured_BRD4_up	553	3	170702400	170767599	65199	170721013	73	12.6637	1989	0	0	0				2_Uninjured_BRD4_up::1::553_chr3
2_Uninjured_BRD4_up	554	3	170929400	170942599	13199	170938832	30	6.05237	401	1	0	0				2_Uninjured_BRD4_up::1::554_chr3
2_Uninjured_BRD4_up	555	3	172795000	172812199	17199	172798976	38	7.29563	504	1	0	0				2_Uninjured_BRD4_up::1::555_chr3
2_Uninjured_BRD4_up	556	3	172882800	172887999	5199	172884080	21	7.22973	148	0	0	1	LOC100911757	27384	in gene	2_Uninjured_BRD4_up::1::556_chr3
2_Uninjured_BRD4_up	557	3	172900200	172903199	2999	172901248	23	7.25806	93	0	0	1	LOC100911757	44552	in gene	2_Uninjured_BRD4_up::1::557_chr3
2_Uninjured_BRD4_up	558	3	172911000	172916199	5199	172914976	25	8.61146	157	0	0	1	LOC100911757	58280	in gene	2_Uninjured_BRD4_up::1::558_chr3
2_Uninjured_BRD4_up	559	3	172918600	172927799	9199	172922688	36	12.8036	275	0	0	1	LOC100911757	65992	in gene	2_Uninjured_BRD4_up::1::559_chr3
2_Uninjured_BRD4_up	560	3	172943000	172958399	15399	172952768	24	8.08787	478	0	0	1	LOC100911757	96072	in gene	2_Uninjured_BRD4_up::1::560_chr3
2_Uninjured_BRD4_up	561	3	172960600	172971999	11399	172967296	52	9.37677	353	0	0	1	LOC100911757	110600	in gene	2_Uninjured_BRD4_up::1::561_chr3
2_Uninjured_BRD4_up	562	3	172974000	172995999	21999	172979398	28	8.1875	672	0	0	1	LOC100911757	122702	in gene	2_Uninjured_BRD4_up::1::562_chr3
2_Uninjured_BRD4_up	563	3	173004400	173011399	6999	173006896	32	7.80365	219	0	0	1	LOC100911757	150200	in gene	2_Uninjured_BRD4_up::1::563_chr3
2_Uninjured_BRD4_up	564	3	173012600	173020399	7799	173014304	20	6.86667	240	0	0	1	LOC100911757	157608	in gene	2_Uninjured_BRD4_up::1::564_chr3
2_Uninjured_BRD4_up	565	3	173024200	173033399	9199	173029344	14	4.02593	270	0	0	1	LOC100911757	172648	in gene	2_Uninjured_BRD4_up::1::565_chr3
2_Uninjured_BRD4_up	566	3	175865200	175870199	4999	175868704	14	4.52448	143	0	0	0				2_Uninjured_BRD4_up::1::566_chr3
2_Uninjured_BRD4_up	567	3	177291800	177302799	10999	177297392	23	6.42763	304	0	0	1	Pck1	18609	downstream	2_Uninjured_BRD4_up::1::567_chr3
2_Uninjured_BRD4_up	568	3	179989200	179998799	9599	179998608	17	6.67354	291	0	0	1	Bhlhe23	-17817	upstream	2_Uninjured_BRD4_up::1::568_chr3
2_Uninjured_BRD4_up	569	3	180167800	180177799	9999	180174544	27	8.25407	307	1	1	2	Nkain4, Arfgap1	445, -11176	in gene, upstream	2_Uninjured_BRD4_up::1::569_chr3
2_Uninjured_BRD4_up	570	3	180310000	180318199	8199	180312160	17	5.7572	243	0	0	1	Kcnq2	42823	in gene	2_Uninjured_BRD4_up::1::570_chr3
2_Uninjured_BRD4_up	571	3	180885200	180901199	15999	180896352	43	8.87449	494	2	2	4	RGD1561282, Sox18, Tcea2, Rgs19	23270, -8782, -242, 13704	downstream, upstream, upstream, downstream	2_Uninjured_BRD4_up::1::571_chr3
2_Uninjured_BRD4_up	572	3	181347400	181350399	2999	181349568	21	8	93	1	0	0				2_Uninjured_BRD4_up::1::572_chr3
2_Uninjured_BRD4_up	573	4	5793400	5807199	13799	5797408	23	4.39702	403	1	1	1	LOC100910079	17	in gene	2_Uninjured_BRD4_up::1::573_chr4
2_Uninjured_BRD4_up	574	4	6763600	6777799	14199	6769920	41	5.9952	417	1	1	1	Prkag2	-433	upstream	2_Uninjured_BRD4_up::1::574_chr4
2_Uninjured_BRD4_up	575	4	7104000	7127399	23399	7110752	82	12.6509	719	4	2	4	Smarcd3, Chpf2, Mir671, Abcf2	21482, 15688, 10592, -24681	in gene, downstream, downstream, upstream	2_Uninjured_BRD4_up::1::575_chr4
2_Uninjured_BRD4_up	576	4	7280400	7298599	18199	7293696	94	10.9131	518	2	2	6	Tmub1, Fastk, Slc4a2, Cdk5, Asic3, Abcb8	24580, 21757, -1109, -613, 10569, 29418	downstream, downstream, upstream, upstream, downstream, downstream	2_Uninjured_BRD4_up::1::576_chr4
2_Uninjured_BRD4_up	577	4	7347800	7357999	10199	7353856	21	5.53737	281	0	1	2	Nos3, Kcnh2	-93, -13108	upstream, upstream	2_Uninjured_BRD4_up::1::577_chr4
2_Uninjured_BRD4_up	578	4	7363400	7372799	9399	7365600	19	5.5709	268	2	1	2	Nos3, Kcnh2	-11837, -1364	upstream, upstream	2_Uninjured_BRD4_up::1::578_chr4
2_Uninjured_BRD4_up	579	4	8255000	8289999	34999	8261888	203	17.9721	1074	2	1	1	Mll5	-609	upstream	2_Uninjured_BRD4_up::1::579_chr4
2_Uninjured_BRD4_up	580	4	10095600	10104199	8599	10101808	24	7.07004	257	0	0	2	Fbxl13, Lrrc17	80300, 37339	in gene, downstream	2_Uninjured_BRD4_up::1::580_chr4
2_Uninjured_BRD4_up	581	4	12454400	12458399	3999	12456048	52	21.56	125	1	1	1	Magi2	454	in gene	2_Uninjured_BRD4_up::1::581_chr4
2_Uninjured_BRD4_up	582	4	19356400	19360399	3999	19358400	38	12.5645	124	1	1	1	Sema3d	764	in gene	2_Uninjured_BRD4_up::1::582_chr4
2_Uninjured_BRD4_up	583	4	34637200	34640599	3399	34639200	21	6.24528	106	1	1	1	Ica1	658	in gene	2_Uninjured_BRD4_up::1::583_chr4
2_Uninjured_BRD4_up	584	4	40952200	40962999	10799	40956416	40	8.3119	311	1	1	1	Foxp2	256	in gene	2_Uninjured_BRD4_up::1::584_chr4
2_Uninjured_BRD4_up	585	4	45018400	45047399	28999	45030128	27	7.17218	877	0	0	0				2_Uninjured_BRD4_up::1::585_chr4
2_Uninjured_BRD4_up	586	4	48847800	48873799	25999	48851376	43	8.10687	786	0	1	2	Ing3, Cped1	39105, -504	downstream, upstream	2_Uninjured_BRD4_up::1::586_chr4
2_Uninjured_BRD4_up	587	4	48910400	48920799	10399	48913056	22	8.9441	322	0	0	1	Cped1	61176	in gene	2_Uninjured_BRD4_up::1::587_chr4
2_Uninjured_BRD4_up	588	4	48924200	48950199	25999	48940000	16	5.40834	791	0	0	1	Cped1	88120	in gene	2_Uninjured_BRD4_up::1::588_chr4
2_Uninjured_BRD4_up	589	4	56783800	56789399	5599	56786880	77	12.3801	171	1	1	1	Smo	-222	upstream	2_Uninjured_BRD4_up::1::589_chr4
2_Uninjured_BRD4_up	590	4	57738000	57740399	2399	57738928	16	7.12	75	0	0	1	Cep41	4479	in gene	2_Uninjured_BRD4_up::1::590_chr4
2_Uninjured_BRD4_up	591	4	58255200	58271599	16399	58263328	90	17.2255	470	3	1	1	LOC688916	-347	upstream	2_Uninjured_BRD4_up::1::591_chr4
2_Uninjured_BRD4_up	592	4	59530800	59537399	6599	59531856	14	5.76382	199	0	0	1	Plxna4a	93522	in gene	2_Uninjured_BRD4_up::1::592_chr4
2_Uninjured_BRD4_up	593	4	59543200	59553799	10599	59546752	19	5.59877	324	0	0	1	Plxna4a	78626	in gene	2_Uninjured_BRD4_up::1::593_chr4
2_Uninjured_BRD4_up	594	4	59623600	59626599	2999	59624544	17	7.2043	93	1	1	1	Plxna4a	834	in gene	2_Uninjured_BRD4_up::1::594_chr4
2_Uninjured_BRD4_up	595	4	62110400	62131999	21599	62112832	33	10.3628	656	1	2	4	Agbl3, Tmem140, LOC500077, Wdr91	80455, -54, 15175, 53615	in gene, upstream, downstream, downstream	2_Uninjured_BRD4_up::1::595_chr4
2_Uninjured_BRD4_up	596	4	63210800	63216599	5799	63214208	16	5.56647	173	0	0	0				2_Uninjured_BRD4_up::1::596_chr4
2_Uninjured_BRD4_up	597	4	65726000	65734199	8199	65729536	15	4.72065	247	0	0	1	RGD1306271	48259	in gene	2_Uninjured_BRD4_up::1::597_chr4
2_Uninjured_BRD4_up	598	4	134112400	134120599	8199	134117648	34	10.2664	244	0	0	0				2_Uninjured_BRD4_up::1::598_chr4
2_Uninjured_BRD4_up	599	4	136537400	136575999	38599	136545088	129	11.8547	1149	1	2	2	Zyx, Epha1	158, 22989	in gene, downstream	2_Uninjured_BRD4_up::1::599_chr4
2_Uninjured_BRD4_up	600	4	145342600	145368399	25799	145353216	30	7.42146	783	0	0	0				2_Uninjured_BRD4_up::1::600_chr4
2_Uninjured_BRD4_up	601	4	145374800	145426199	51399	145420192	39	10.3463	1591	0	0	0				2_Uninjured_BRD4_up::1::601_chr4
2_Uninjured_BRD4_up	602	4	145453800	145461199	7399	145457168	14	5.57895	228	0	0	0				2_Uninjured_BRD4_up::1::602_chr4
2_Uninjured_BRD4_up	603	4	145468200	145505799	37599	145492128	43	10.6407	1166	1	0	0				2_Uninjured_BRD4_up::1::603_chr4
2_Uninjured_BRD4_up	604	4	145507000	145531199	24199	145517312	30	5.6217	719	0	0	0				2_Uninjured_BRD4_up::1::604_chr4
2_Uninjured_BRD4_up	605	4	145536400	145541999	5599	145539616	30	9.38728	173	0	0	0				2_Uninjured_BRD4_up::1::605_chr4
2_Uninjured_BRD4_up	606	4	145549200	145565199	15999	145554336	19	6.10273	477	0	0	0				2_Uninjured_BRD4_up::1::606_chr4
2_Uninjured_BRD4_up	607	4	145566200	145591799	25599	145579605	74	11.1873	785	2	0	0				2_Uninjured_BRD4_up::1::607_chr4
2_Uninjured_BRD4_up	608	4	145906400	145914199	7799	145909440	171	27.9912	227	1	2	3	Nfe2l3, Hnrnpa2b1, Cbx3	37852, -1975, -1242	downstream, upstream, upstream	2_Uninjured_BRD4_up::1::608_chr4
2_Uninjured_BRD4_up	609	4	146791400	146829799	38399	146794240	67	16.8977	1183	7	3	5	Hoxa1, Hoxa2, Hoxa3, LOC100912525, Hoxa5	-343, 6196, 54379, 32840, 45870	upstream, downstream, downstream, downstream, downstream	2_Uninjured_BRD4_up::1::609_chr4
2_Uninjured_BRD4_up	610	4	148609200	148622599	13399	148615125	22	6.47677	409	0	0	1	Tril	19759	downstream	2_Uninjured_BRD4_up::1::610_chr4
2_Uninjured_BRD4_up	611	4	148629600	148636599	6999	148632672	42	15.3349	212	1	1	1	Tril	2212	in gene	2_Uninjured_BRD4_up::1::611_chr4
2_Uninjured_BRD4_up	612	4	149254400	149258599	4199	149256640	21	7.07576	132	1	1	1	Wipf3	414	in gene	2_Uninjured_BRD4_up::1::612_chr4
2_Uninjured_BRD4_up	613	4	150075400	150112199	36799	150080000	46	7.5897	1087	0	1	1	Fam188b	-80	upstream	2_Uninjured_BRD4_up::1::613_chr4
2_Uninjured_BRD4_up	614	4	150113000	150167399	54399	150146304	33	7.98069	1605	0	0	1	Fam188b	66224	in gene	2_Uninjured_BRD4_up::1::614_chr4
2_Uninjured_BRD4_up	615	4	164831800	164873399	41599	164869600	40	6.84751	1246	2	1	1	Atoh8	476	in gene	2_Uninjured_BRD4_up::1::615_chr4
2_Uninjured_BRD4_up	616	4	164874600	164891999	17399	164878320	33	7.43561	528	0	1	1	Atoh8	-8244	upstream	2_Uninjured_BRD4_up::1::616_chr4
2_Uninjured_BRD4_up	617	4	164977200	164999199	21999	164981056	71	8.88473	668	3	4	5	Usp39, LOC691113, Tmem150a, Rnf181, Vamp5	-2534, 146, -8365, 18512, 22263	upstream, in gene, upstream, downstream, downstream	2_Uninjured_BRD4_up::1::617_chr4
2_Uninjured_BRD4_up	618	4	165228000	165241799	13799	165235632	46	8.98826	426	0	2	3	Elmod3, Retsat, Tgoln2	-137, -116, 17919	upstream, upstream, downstream	2_Uninjured_BRD4_up::1::618_chr4
2_Uninjured_BRD4_up	619	4	165420000	165429399	9399	165426592	51	9.59864	294	1	1	1	Tcf7l1	388	in gene	2_Uninjured_BRD4_up::1::619_chr4
2_Uninjured_BRD4_up	620	4	178618000	178646199	28199	178620512	64	10.2961	841	5	5	5	Ccdc142, Mrpl53, Gcs1, Wbp1, Ino80b	347, -6497, -12887, 18831, 22333	in gene, upstream, upstream, downstream, downstream	2_Uninjured_BRD4_up::1::620_chr4
2_Uninjured_BRD4_up	621	4	180188000	180190199	2199	180189312	73	23.9701	67	1	1	1	Zfp638	321	in gene	2_Uninjured_BRD4_up::1::621_chr4
2_Uninjured_BRD4_up	622	4	180482600	180488399	5799	180486160	30	7.7191	178	0	0	1	Dysf	185249	in gene	2_Uninjured_BRD4_up::1::622_chr4
2_Uninjured_BRD4_up	623	4	180583400	180605199	21799	180589056	20	5.08563	654	0	0	0				2_Uninjured_BRD4_up::1::623_chr4
2_Uninjured_BRD4_up	624	4	180615600	180650399	34799	180627904	37	9.43007	1051	0	0	0				2_Uninjured_BRD4_up::1::624_chr4
2_Uninjured_BRD4_up	625	4	180674800	180679599	4799	180676960	20	6.2349	149	0	0	0				2_Uninjured_BRD4_up::1::625_chr4
2_Uninjured_BRD4_up	626	4	180700600	180709599	8999	180706240	17	6.97482	278	0	0	0				2_Uninjured_BRD4_up::1::626_chr4
2_Uninjured_BRD4_up	627	4	180852800	180869999	17199	180861856	24	6.15779	526	3	1	1	Cyp26b1	3001	in gene	2_Uninjured_BRD4_up::1::627_chr4
2_Uninjured_BRD4_up	628	4	181758800	181763599	4799	181761056	18	7.13194	144	0	0	0				2_Uninjured_BRD4_up::1::628_chr4
2_Uninjured_BRD4_up	629	4	182083400	182092599	9199	182090560	39	7.87455	279	1	0	2	Cml5, Nat8	16648, 11909	in gene, downstream	2_Uninjured_BRD4_up::1::629_chr4
2_Uninjured_BRD4_up	630	4	182808600	182819199	10599	182814464	120	12.301	309	1	1	2	Tia1, RGD1306746	35294, 82	downstream, in gene	2_Uninjured_BRD4_up::1::630_chr4
2_Uninjured_BRD4_up	631	4	182885400	182906999	21599	182900992	207	19.938	613	1	1	2	Pcbp1, LOC684976	-41, 13234	upstream, downstream	2_Uninjured_BRD4_up::1::631_chr4
2_Uninjured_BRD4_up	632	4	183753000	183762199	9199	183760272	12	4.64259	263	0	1	2	Gkn2, Gkn3-ps1	19983, -3702	downstream, upstream	2_Uninjured_BRD4_up::1::632_chr4
2_Uninjured_BRD4_up	633	4	185262800	185268199	5399	185267072	36	8.5509	167	0	0	1	Rpn1	23890	downstream	2_Uninjured_BRD4_up::1::633_chr4
2_Uninjured_BRD4_up	634	4	185370800	185384599	13799	185376592	24	8.58313	415	3	1	1	Gata2	1425	in gene	2_Uninjured_BRD4_up::1::634_chr4
2_Uninjured_BRD4_up	635	4	185908400	185925599	17199	185912448	45	6.41233	519	1	1	1	Mgll	346	in gene	2_Uninjured_BRD4_up::1::635_chr4
2_Uninjured_BRD4_up	636	4	186543000	186555799	12799	186548000	40	8.84987	393	0	0	0				2_Uninjured_BRD4_up::1::636_chr4
2_Uninjured_BRD4_up	637	4	186902800	186923199	20399	186906528	128	10.601	624	1	1	1	Klf15	478	in gene	2_Uninjured_BRD4_up::1::637_chr4
2_Uninjured_BRD4_up	638	4	187111400	187149999	38599	187146016	30	6.51033	1162	1	1	1	LOC686590	52	in gene	2_Uninjured_BRD4_up::1::638_chr4
2_Uninjured_BRD4_up	639	4	187302000	187309399	7399	187303680	12	4.28571	224	0	0	0				2_Uninjured_BRD4_up::1::639_chr4
2_Uninjured_BRD4_up	640	4	187343000	187357599	14599	187355808	24	6.97996	449	0	0	0				2_Uninjured_BRD4_up::1::640_chr4
2_Uninjured_BRD4_up	641	4	187358400	187373599	15199	187371792	22	5.84043	470	0	0	1	Lsm3	11822	downstream	2_Uninjured_BRD4_up::1::641_chr4
2_Uninjured_BRD4_up	642	4	187403600	187430399	26799	187410528	44	9.89494	790	1	2	3	Xpc, Tmem43, Chchd4	26813, 16704, -16986	in gene, downstream, upstream	2_Uninjured_BRD4_up::1::642_chr4
2_Uninjured_BRD4_up	643	4	188131800	188142399	10599	188132736	18	4.94427	323	0	0	1	Grip2	12522	in gene	2_Uninjured_BRD4_up::1::643_chr4
2_Uninjured_BRD4_up	644	4	188143200	188158199	14999	188146400	29	5.80702	456	0	0	1	Grip2	26186	in gene	2_Uninjured_BRD4_up::1::644_chr4
2_Uninjured_BRD4_up	645	4	188562600	188570399	7799	188565408	12	4.05172	232	0	0	1	Adamts9	156007	in gene	2_Uninjured_BRD4_up::1::645_chr4
2_Uninjured_BRD4_up	646	4	189304800	189316199	11399	189313808	23	7.47463	335	0	0	1	Fgd5	77142	in gene	2_Uninjured_BRD4_up::1::646_chr4
2_Uninjured_BRD4_up	647	4	189339000	189366799	27799	189353611	30	9.12963	864	0	0	1	Fgd5	37339	in gene	2_Uninjured_BRD4_up::1::647_chr4
2_Uninjured_BRD4_up	648	4	189389600	189407799	18199	189401920	29	7.07763	541	1	1	1	Fgd5	-10970	upstream	2_Uninjured_BRD4_up::1::648_chr4
2_Uninjured_BRD4_up	649	4	189411000	189418199	7199	189415600	17	5.36574	216	0	0	1	RGD1560289	45274	downstream	2_Uninjured_BRD4_up::1::649_chr4
2_Uninjured_BRD4_up	650	4	191145000	191167399	22399	191149888	21	6.07918	682	0	0	1	Lrig1	81723	in gene	2_Uninjured_BRD4_up::1::650_chr4
2_Uninjured_BRD4_up	651	4	204789400	204821799	32399	204797173	66	8.74048	998	0	0	1	Itpr1	82347	in gene	2_Uninjured_BRD4_up::1::651_chr4
2_Uninjured_BRD4_up	652	4	204833400	204846999	13599	204842544	41	8.07143	406	0	0	1	Itpr1	127718	in gene	2_Uninjured_BRD4_up::1::652_chr4
2_Uninjured_BRD4_up	653	4	207435800	207461799	25999	207454592	25	8.35528	805	0	0	0				2_Uninjured_BRD4_up::1::653_chr4
2_Uninjured_BRD4_up	654	4	207522200	207563599	41399	207526560	19	4.57928	1255	0	0	1	Lmcd1	31905	in gene	2_Uninjured_BRD4_up::1::654_chr4
2_Uninjured_BRD4_up	655	4	208310200	208319399	9199	208315680	132	19.7881	269	1	2	3	Thumpd3, LOC100911652, Setd5	31455, -790, -285	downstream, upstream, upstream	2_Uninjured_BRD4_up::1::655_chr4
2_Uninjured_BRD4_up	656	4	210438400	210445599	7199	210439136	27	9.37778	225	0	0	2	Syn2, Timp4	112796, 13077	in gene, downstream	2_Uninjured_BRD4_up::1::656_chr4
2_Uninjured_BRD4_up	657	4	211253000	211261399	8399	211255744	13	5.26639	244	0	0	1	Tmcc1	80578	in gene	2_Uninjured_BRD4_up::1::657_chr4
2_Uninjured_BRD4_up	658	4	214988400	214994599	6199	214993712	24	5.78125	160	0	0	0				2_Uninjured_BRD4_up::1::658_chr4
2_Uninjured_BRD4_up	659	4	215696800	215712599	15799	215708608	18	4.77729	458	0	0	0				2_Uninjured_BRD4_up::1::659_chr4
2_Uninjured_BRD4_up	660	4	216285600	216288799	3199	216286613	12	6.34375	96	0	0	0				2_Uninjured_BRD4_up::1::660_chr4
2_Uninjured_BRD4_up	661	4	216296400	216300999	4599	216299872	16	6.11852	135	0	0	0				2_Uninjured_BRD4_up::1::661_chr4
2_Uninjured_BRD4_up	662	4	216348400	216358399	9999	216350880	17	4.0424	283	0	0	1	Bms1	44751	downstream	2_Uninjured_BRD4_up::1::662_chr4
2_Uninjured_BRD4_up	663	4	216453200	216459599	6399	216457264	94	16.6398	186	1	1	1	Zfp9	84	in gene	2_Uninjured_BRD4_up::1::663_chr4
2_Uninjured_BRD4_up	664	4	217163400	217175799	12399	217165888	64	10.816	375	1	1	2	Cacna1c, Dcp1b	19039, 63	in gene, in gene	2_Uninjured_BRD4_up::1::664_chr4
2_Uninjured_BRD4_up	665	4	217176600	217189999	13399	217183312	21	7.2725	400	0	1	2	Cacna1c, Dcp1b	1615, 17487	in gene, in gene	2_Uninjured_BRD4_up::1::665_chr4
2_Uninjured_BRD4_up	666	4	217197600	217204999	7399	217200576	23	5.75893	224	0	0	2	Dcp1b, Cacna2d4	34751, -13347	in gene, upstream	2_Uninjured_BRD4_up::1::666_chr4
2_Uninjured_BRD4_up	667	4	222263800	222268599	4799	222265280	15	5.5034	147	0	0	1	LOC100912518	14681	downstream	2_Uninjured_BRD4_up::1::667_chr4
2_Uninjured_BRD4_up	668	4	225136800	225151399	14599	225147000	14	5.42342	444	0	0	1	Vwf	48494	in gene	2_Uninjured_BRD4_up::1::668_chr4
2_Uninjured_BRD4_up	669	4	225616600	225650999	34399	225644448	21	6.43254	1045	0	0	1	Ntf3	63270	in gene	2_Uninjured_BRD4_up::1::669_chr4
2_Uninjured_BRD4_up	670	4	226042800	226054799	11999	226049104	19	4.51117	358	0	0	0				2_Uninjured_BRD4_up::1::670_chr4
2_Uninjured_BRD4_up	671	4	227194200	227203799	9599	227199072	66	11.4028	283	0	0	1	Klrb1b	26123	downstream	2_Uninjured_BRD4_up::1::671_chr4
2_Uninjured_BRD4_up	672	4	227238800	227248799	9999	227245264	91	18.7638	309	2	0	0				2_Uninjured_BRD4_up::1::672_chr4
2_Uninjured_BRD4_up	673	4	231153800	231186799	32999	231159136	44	9.64103	1014	1	1	1	Tspan11	135	in gene	2_Uninjured_BRD4_up::1::673_chr4
2_Uninjured_BRD4_up	674	4	231189800	231198599	8799	231191680	12	5.3083	253	0	0	0				2_Uninjured_BRD4_up::1::674_chr4
2_Uninjured_BRD4_up	675	4	231416200	231426999	10799	231419296	24	6.2145	331	0	0	1	Efcab4b	35548	in gene	2_Uninjured_BRD4_up::1::675_chr4
2_Uninjured_BRD4_up	676	4	231899200	231925399	26199	231906592	59	8.08541	761	2	1	1	Ccnd2	1143	in gene	2_Uninjured_BRD4_up::1::676_chr4
2_Uninjured_BRD4_up	677	4	232534000	232569599	35599	232550208	28	6.46068	1081	0	0	1	Lrp6	29304	in gene	2_Uninjured_BRD4_up::1::677_chr4
2_Uninjured_BRD4_up	678	4	233360600	233392399	31799	233382432	35	7.587	954	0	1	1	Pbp2	-20725	upstream	2_Uninjured_BRD4_up::1::678_chr4
2_Uninjured_BRD4_up	679	4	235099800	235153599	53799	235117072	55	9.78615	1632	0	2	3	Art4, Mgp, Erp27	-18905, 33, 52376	upstream, in gene, downstream	2_Uninjured_BRD4_up::1::679_chr4
2_Uninjured_BRD4_up	680	4	238735400	238742399	6999	238738432	13	5.10396	202	0	0	0				2_Uninjured_BRD4_up::1::680_chr4
2_Uninjured_BRD4_up	681	4	239127800	239137599	9799	239137312	26	8.42484	306	0	0	0				2_Uninjured_BRD4_up::1::681_chr4
2_Uninjured_BRD4_up	682	4	239138400	239153399	14999	239144704	49	19.4914	466	0	0	0				2_Uninjured_BRD4_up::1::682_chr4
2_Uninjured_BRD4_up	683	4	239156000	239188799	32799	239181760	50	14.0377	1007	0	0	0				2_Uninjured_BRD4_up::1::683_chr4
2_Uninjured_BRD4_up	684	4	239298200	239307999	9799	239303008	27	7.78425	292	0	0	0				2_Uninjured_BRD4_up::1::684_chr4
2_Uninjured_BRD4_up	685	4	239485000	239495599	10599	239490432	35	11.5831	331	0	0	0				2_Uninjured_BRD4_up::1::685_chr4
2_Uninjured_BRD4_up	686	4	241000000	241004999	4999	241002960	48	10.9797	148	1	1	1	Kcnj8	121	in gene	2_Uninjured_BRD4_up::1::686_chr4
2_Uninjured_BRD4_up	687	4	243780200	243789999	9799	243784832	80	15.0616	292	1	0	0				2_Uninjured_BRD4_up::1::687_chr4
2_Uninjured_BRD4_up	688	4	244387800	244406399	18599	244399168	86	9.92279	544	2	1	1	Bhlhe41	-628	upstream	2_Uninjured_BRD4_up::1::688_chr4
2_Uninjured_BRD4_up	689	4	245957600	245964399	6799	245961440	17	5.1256	207	0	0	0				2_Uninjured_BRD4_up::1::689_chr4
2_Uninjured_BRD4_up	690	4	246925400	246929599	4199	246926400	25	8.25197	127	0	0	1	Tmtc1	53078	in gene	2_Uninjured_BRD4_up::1::690_chr4
2_Uninjured_BRD4_up	691	4	246969000	246983999	14999	246979168	48	10.3708	445	1	1	1	Tmtc1	310	in gene	2_Uninjured_BRD4_up::1::691_chr4
2_Uninjured_BRD4_up	692	5	1013800	1020599	6799	1017856	15	4.24365	197	0	0	0				2_Uninjured_BRD4_up::1::692_chr5
2_Uninjured_BRD4_up	693	5	2801600	2808799	7199	2803136	17	4.74129	201	1	2	2	LOC297756, Sbspon	-8852, 141	upstream, in gene	2_Uninjured_BRD4_up::1::693_chr5
2_Uninjured_BRD4_up	694	5	10935000	10946599	11599	10939384	17	5.12658	316	0	0	1	Sulf1	83240	in gene	2_Uninjured_BRD4_up::1::694_chr5
2_Uninjured_BRD4_up	695	5	12740800	12751399	10599	12747664	12	4.62791	301	0	0	0				2_Uninjured_BRD4_up::1::695_chr5
2_Uninjured_BRD4_up	696	5	12756000	12763799	7799	12760960	70	10.7725	233	1	0	0				2_Uninjured_BRD4_up::1::696_chr5
2_Uninjured_BRD4_up	697	5	14133000	14167599	34599	14154816	56	15.8261	1064	0	0	1	RGD1561849	26431	downstream	2_Uninjured_BRD4_up::1::697_chr5
2_Uninjured_BRD4_up	698	5	19672800	19680399	7599	19678507	16	6.66814	226	2	1	1	Sox17	2922	in gene	2_Uninjured_BRD4_up::1::698_chr5
2_Uninjured_BRD4_up	699	5	23582000	23594999	12999	23582672	18	5.4875	400	0	0	0				2_Uninjured_BRD4_up::1::699_chr5
2_Uninjured_BRD4_up	700	5	24296800	24305999	9199	24301056	34	9.43939	264	0	0	1	Nsmaf	29033	in gene	2_Uninjured_BRD4_up::1::700_chr5
2_Uninjured_BRD4_up	701	5	30031400	30042799	11399	30038304	35	7.47507	341	0	0	1	Gem	-12360	upstream	2_Uninjured_BRD4_up::1::701_chr5
2_Uninjured_BRD4_up	702	5	30157800	30176999	19199	30170624	30	6.7323	579	0	0	1	Cdh17	70297	downstream	2_Uninjured_BRD4_up::1::702_chr5
2_Uninjured_BRD4_up	703	5	33363200	33371199	7999	33369312	18	6.72	250	0	0	1	Necab1	44734	in gene	2_Uninjured_BRD4_up::1::703_chr5
2_Uninjured_BRD4_up	704	5	38511400	38520999	9599	38514912	20	6.64966	294	0	0	1	Atp6v0d2	32779	in gene	2_Uninjured_BRD4_up::1::704_chr5
2_Uninjured_BRD4_up	705	5	51310600	51320399	9799	51313392	11	4.15884	277	0	0	0				2_Uninjured_BRD4_up::1::705_chr5
2_Uninjured_BRD4_up	706	5	51635400	51642199	6799	51638720	29	11.343	207	0	0	0				2_Uninjured_BRD4_up::1::706_chr5
2_Uninjured_BRD4_up	707	5	51648200	51650599	2399	51649136	11	5.22222	72	0	0	0				2_Uninjured_BRD4_up::1::707_chr5
2_Uninjured_BRD4_up	708	5	61333400	61346599	13199	61338464	14	4.52564	390	1	1	1	LOC690918	2232	in gene	2_Uninjured_BRD4_up::1::708_chr5
2_Uninjured_BRD4_up	709	5	61664200	61705199	40999	61699712	67	9.08738	1236	1	1	1	B4galt1	467	in gene	2_Uninjured_BRD4_up::1::709_chr5
2_Uninjured_BRD4_up	710	5	61706200	61724799	18599	61719424	22	7.19678	559	0	1	1	B4galt1	-19245	upstream	2_Uninjured_BRD4_up::1::710_chr5
2_Uninjured_BRD4_up	711	5	61888400	61904199	15799	61895184	38	7.17464	481	0	1	2	Nfx1, Aqp7	72699, 7365	downstream, in gene	2_Uninjured_BRD4_up::1::711_chr5
2_Uninjured_BRD4_up	712	5	62602200	62633599	31399	62621632	40	5.53471	922	6	2	4	Cntfr, Rpp25l, Dctn3, Arid3c	-27263, 56, 9139, 15986	upstream, in gene, downstream, downstream	2_Uninjured_BRD4_up::1::712_chr5
2_Uninjured_BRD4_up	713	5	62666600	62709799	43199	62674272	57	11.7763	1323	2	5	5	Galt, Il11ra1, Ccl27, Ccl19, LOC689481	5201, -2079, 13678, 33063, 35388	downstream, upstream, downstream, downstream, downstream	2_Uninjured_BRD4_up::1::713_chr5
2_Uninjured_BRD4_up	714	5	62911200	62930999	19799	62918880	71	9.99341	607	1	1	2	RGD1559864, Dnajb5	27770, 264	downstream, in gene	2_Uninjured_BRD4_up::1::714_chr5
2_Uninjured_BRD4_up	715	5	63366800	63388999	22199	63374848	58	16.1274	683	0	0	0				2_Uninjured_BRD4_up::1::715_chr5
2_Uninjured_BRD4_up	716	5	63462800	63470399	7599	63464160	62	10.0087	231	1	1	2	Tesk1, Cd72	585, 12159	in gene, downstream	2_Uninjured_BRD4_up::1::716_chr5
2_Uninjured_BRD4_up	717	5	63515600	63598199	82599	63587648	81	8.63281	2481	4	8	9	Sit1, Ccdc107, Arhgef39, Car9, Tpm2, Tln1, Creb3, Gba2, Rgp1	-75516, 67805, -61275, 54121, -37502, 538, -504, 16665, -17262	upstream, downstream, upstream, downstream, upstream, in gene, upstream, downstream, upstream	2_Uninjured_BRD4_up::1::717_chr5
2_Uninjured_BRD4_up	718	5	63599000	63615399	16399	63604704	57	7.38723	501	1	2	3	Creb3, Gba2, Rgp1	16552, -391, -206	downstream, upstream, upstream	2_Uninjured_BRD4_up::1::718_chr5
2_Uninjured_BRD4_up	719	5	63687200	63695199	7999	63690368	44	7.6867	233	1	2	3	Hint2, Fam221b, Tmem8b	-12977, -536, 213	upstream, upstream, in gene	2_Uninjured_BRD4_up::1::719_chr5
2_Uninjured_BRD4_up	720	5	63741000	63781599	40599	63754896	124	18.7532	1244	0	1	3	Olr834, Hrct1, Olr836	-22048, 1927, 34909	upstream, downstream, downstream	2_Uninjured_BRD4_up::1::720_chr5
2_Uninjured_BRD4_up	721	5	66145200	66156799	11599	66151472	51	8.62952	332	1	1	2	Tdrd7, Tmod1	71574, 266	downstream, in gene	2_Uninjured_BRD4_up::1::721_chr5
2_Uninjured_BRD4_up	722	5	66167600	66178799	11199	66177888	22	5.98792	331	0	0	1	Tmod1	26682	in gene	2_Uninjured_BRD4_up::1::722_chr5
2_Uninjured_BRD4_up	723	5	66192000	66200999	8999	66198208	24	6.95238	273	0	0	1	Tmod1	47002	in gene	2_Uninjured_BRD4_up::1::723_chr5
2_Uninjured_BRD4_up	724	5	67274800	67283199	8399	67282027	24	6.5642	257	0	0	1	Galnt12	42832	downstream	2_Uninjured_BRD4_up::1::724_chr5
2_Uninjured_BRD4_up	725	5	67285400	67291999	6599	67286315	23	9.545	200	0	0	0				2_Uninjured_BRD4_up::1::725_chr5
2_Uninjured_BRD4_up	726	5	76559000	76573399	14399	76568000	101	13.6683	407	1	0	0				2_Uninjured_BRD4_up::1::726_chr5
2_Uninjured_BRD4_up	727	5	77563800	77573399	9599	77568800	20	5.64539	282	0	0	0				2_Uninjured_BRD4_up::1::727_chr5
2_Uninjured_BRD4_up	728	5	80218600	80224599	5999	80222528	15	4.90164	183	0	0	1	Zfp483	-11926	upstream	2_Uninjured_BRD4_up::1::728_chr5
2_Uninjured_BRD4_up	729	5	81292000	81297999	5999	81294400	18	6.25532	188	0	0	2	Snx30, Slc46a2	108577, 13520	downstream, downstream	2_Uninjured_BRD4_up::1::729_chr5
2_Uninjured_BRD4_up	730	5	81333200	81344399	11199	81340672	25	9.98246	342	0	0	0				2_Uninjured_BRD4_up::1::730_chr5
2_Uninjured_BRD4_up	731	5	103669400	103680399	10999	103674720	23	6.65944	323	0	0	0				2_Uninjured_BRD4_up::1::731_chr5
2_Uninjured_BRD4_up	732	5	103760200	103766799	6599	103762400	24	8.18537	205	0	0	0				2_Uninjured_BRD4_up::1::732_chr5
2_Uninjured_BRD4_up	733	5	103950800	103956999	6199	103954912	25	6.39429	175	0	0	0				2_Uninjured_BRD4_up::1::733_chr5
2_Uninjured_BRD4_up	734	5	104065600	104071799	6199	104067840	18	5.10471	191	0	0	0				2_Uninjured_BRD4_up::1::734_chr5
2_Uninjured_BRD4_up	735	5	104363600	104372999	9399	104367488	26	7.49306	288	0	0	0				2_Uninjured_BRD4_up::1::735_chr5
2_Uninjured_BRD4_up	736	5	104653600	104685399	31799	104677088	54	9.12058	962	2	2	2	Nfib, RGD1564859	-735, -1112	upstream, upstream	2_Uninjured_BRD4_up::1::736_chr5
2_Uninjured_BRD4_up	737	5	104691400	104722399	30999	104706240	67	11.1354	945	0	1	2	RGD1564859, LOC100910558	28040, -3799	in gene, upstream	2_Uninjured_BRD4_up::1::737_chr5
2_Uninjured_BRD4_up	738	5	109214400	109228599	14199	109217472	39	6.58676	438	1	2	2	LOC100360707, Acer2	456, 24	in gene, in gene	2_Uninjured_BRD4_up::1::738_chr5
2_Uninjured_BRD4_up	739	5	110810200	110824399	14199	110819616	19	6.09353	417	0	0	0				2_Uninjured_BRD4_up::1::739_chr5
2_Uninjured_BRD4_up	740	5	117949400	117968199	18799	117961664	94	15.5234	577	1	3	3	Jun, LOC100911221, LOC100911245	-841, 421, -12565	upstream, in gene, upstream	2_Uninjured_BRD4_up::1::740_chr5
2_Uninjured_BRD4_up	741	5	118282800	118289199	6399	118285504	22	7.05051	198	0	0	0				2_Uninjured_BRD4_up::1::741_chr5
2_Uninjured_BRD4_up	742	5	118459200	118464599	5399	118461632	60	13.2667	165	0	1	1	Fggy	-3	upstream	2_Uninjured_BRD4_up::1::742_chr5
2_Uninjured_BRD4_up	743	5	120325600	120348199	22599	120331888	86	13.4611	694	3	0	0				2_Uninjured_BRD4_up::1::743_chr5
2_Uninjured_BRD4_up	744	5	120360600	120409799	49199	120364960	46	11.5237	1499	0	1	1	Nfia	106	in gene	2_Uninjured_BRD4_up::1::744_chr5
2_Uninjured_BRD4_up	745	5	120417000	120466199	49199	120451136	90	11.3199	1513	0	0	1	Nfia	86282	in gene	2_Uninjured_BRD4_up::1::745_chr5
2_Uninjured_BRD4_up	746	5	120475800	120514799	38999	120492016	50	8.48382	1205	0	0	1	Nfia	127162	in gene	2_Uninjured_BRD4_up::1::746_chr5
2_Uninjured_BRD4_up	747	5	120515600	120537799	22199	120525120	20	6.4646	678	0	0	1	Nfia	160266	in gene	2_Uninjured_BRD4_up::1::747_chr5
2_Uninjured_BRD4_up	748	5	120559400	120579999	20599	120570768	21	5.87859	626	0	0	1	Nfia	205914	in gene	2_Uninjured_BRD4_up::1::748_chr5
2_Uninjured_BRD4_up	749	5	120844000	120852999	8999	120850784	35	7.18491	265	0	0	0				2_Uninjured_BRD4_up::1::749_chr5
2_Uninjured_BRD4_up	750	5	122733600	122749199	15599	122741760	42	14.6591	487	0	0	0				2_Uninjured_BRD4_up::1::750_chr5
2_Uninjured_BRD4_up	751	5	122751800	122761599	9799	122756736	15	5.01329	301	0	0	0				2_Uninjured_BRD4_up::1::751_chr5
2_Uninjured_BRD4_up	752	5	123081000	123117999	36999	123096608	34	5.93892	1097	0	0	1	Ror1	299155	in gene	2_Uninjured_BRD4_up::1::752_chr5
2_Uninjured_BRD4_up	753	5	128035200	128050999	15799	128044171	15	5.47009	468	0	0	1	Dab1	162733	in gene	2_Uninjured_BRD4_up::1::753_chr5
2_Uninjured_BRD4_up	754	5	128543400	128565999	22599	128551328	66	7.5659	698	1	1	1	Ppap2b	132	in gene	2_Uninjured_BRD4_up::1::754_chr5
2_Uninjured_BRD4_up	755	5	128577200	128609399	32199	128597824	20	4.58204	969	0	0	1	Ppap2b	46628	in gene	2_Uninjured_BRD4_up::1::755_chr5
2_Uninjured_BRD4_up	756	5	128671000	128675399	4399	128674688	26	8.70803	137	0	0	0				2_Uninjured_BRD4_up::1::756_chr5
2_Uninjured_BRD4_up	757	5	128716400	128735799	19399	128726560	23	5.74035	570	0	0	0				2_Uninjured_BRD4_up::1::757_chr5
2_Uninjured_BRD4_up	758	5	128778000	128807399	29399	128788043	21	4.83429	869	0	0	0				2_Uninjured_BRD4_up::1::758_chr5
2_Uninjured_BRD4_up	759	5	128819600	128831799	12199	128826592	14	3.69341	349	0	0	0				2_Uninjured_BRD4_up::1::759_chr5
2_Uninjured_BRD4_up	760	5	128855200	128869399	14199	128864560	16	5.31075	428	0	0	0				2_Uninjured_BRD4_up::1::760_chr5
2_Uninjured_BRD4_up	761	5	128965200	128974599	9399	128970144	27	7.73793	290	0	0	0				2_Uninjured_BRD4_up::1::761_chr5
2_Uninjured_BRD4_up	762	5	128996200	129001399	5199	128999488	11	4.81208	149	0	0	0				2_Uninjured_BRD4_up::1::762_chr5
2_Uninjured_BRD4_up	763	5	129036400	129046799	10399	129040064	14	4.36149	296	0	0	0				2_Uninjured_BRD4_up::1::763_chr5
2_Uninjured_BRD4_up	764	5	129125000	129130799	5799	129127520	14	4.84302	172	0	0	0				2_Uninjured_BRD4_up::1::764_chr5
2_Uninjured_BRD4_up	765	5	129209000	129221199	12199	129218688	13	4.04959	363	0	1	1	LOC688684	-14098	upstream	2_Uninjured_BRD4_up::1::765_chr5
2_Uninjured_BRD4_up	766	5	129222000	129255999	33999	129236688	21	6.62046	1046	0	0	0				2_Uninjured_BRD4_up::1::766_chr5
2_Uninjured_BRD4_up	767	5	129261400	129283799	22399	129265440	16	4.86558	677	0	0	0				2_Uninjured_BRD4_up::1::767_chr5
2_Uninjured_BRD4_up	768	5	129284600	129287599	2999	129285792	21	7.04301	93	0	0	0				2_Uninjured_BRD4_up::1::768_chr5
2_Uninjured_BRD4_up	769	5	129290400	129320399	29999	129298304	31	8.63716	915	0	0	0				2_Uninjured_BRD4_up::1::769_chr5
2_Uninjured_BRD4_up	770	5	129321400	129335199	13799	129327728	32	10.335	409	0	0	0				2_Uninjured_BRD4_up::1::770_chr5
2_Uninjured_BRD4_up	771	5	129339000	129361799	22799	129358080	24	7.00437	687	0	0	0				2_Uninjured_BRD4_up::1::771_chr5
2_Uninjured_BRD4_up	772	5	129485800	129504199	18399	129491712	34	8.60573	558	0	0	0				2_Uninjured_BRD4_up::1::772_chr5
2_Uninjured_BRD4_up	773	5	129515000	129527199	12199	129516768	24	9.04462	381	0	0	0				2_Uninjured_BRD4_up::1::773_chr5
2_Uninjured_BRD4_up	774	5	129545200	129556599	11399	129548608	33	11.2669	341	0	0	0				2_Uninjured_BRD4_up::1::774_chr5
2_Uninjured_BRD4_up	775	5	129557400	129567999	10599	129565728	22	5.75153	326	0	0	0				2_Uninjured_BRD4_up::1::775_chr5
2_Uninjured_BRD4_up	776	5	129569400	129618799	49399	129617600	58	11.4077	1506	0	0	0				2_Uninjured_BRD4_up::1::776_chr5
2_Uninjured_BRD4_up	777	5	129620400	129652999	32599	129644480	53	9.36603	989	0	0	0				2_Uninjured_BRD4_up::1::777_chr5
2_Uninjured_BRD4_up	778	5	130010400	130031199	20799	130011648	22	5.80676	621	1	1	1	Dhcr24	183	in gene	2_Uninjured_BRD4_up::1::778_chr5
2_Uninjured_BRD4_up	779	5	130424800	130476999	52199	130462848	47	6.86218	1531	0	0	1	Ssbp3	98669	in gene	2_Uninjured_BRD4_up::1::779_chr5
2_Uninjured_BRD4_up	780	5	131377000	131405199	28199	131400768	51	10.365	852	1	1	1	Cpt2	-29947	upstream	2_Uninjured_BRD4_up::1::780_chr5
2_Uninjured_BRD4_up	781	5	131407400	131438799	31399	131418720	83	16.2254	967	0	1	1	Slc1a7	-4	upstream	2_Uninjured_BRD4_up::1::781_chr5
2_Uninjured_BRD4_up	782	5	131439800	131477599	37799	131448512	61	15.989	1178	1	0	1	Slc1a7	29788	in gene	2_Uninjured_BRD4_up::1::782_chr5
2_Uninjured_BRD4_up	783	5	131479000	131488799	9799	131484288	65	13.875	304	1	0	1	Scp2	100003	downstream	2_Uninjured_BRD4_up::1::783_chr5
2_Uninjured_BRD4_up	784	5	137307000	137310199	3199	137308224	14	6.54	100	0	0	0				2_Uninjured_BRD4_up::1::784_chr5
2_Uninjured_BRD4_up	785	5	137434200	137436399	2199	137435296	38	12.0725	69	1	0	0				2_Uninjured_BRD4_up::1::785_chr5
2_Uninjured_BRD4_up	786	5	137650400	137662999	12599	137656224	42	9.82245	383	3	1	2	Stil, Tal1	45395, -213	downstream, upstream	2_Uninjured_BRD4_up::1::786_chr5
2_Uninjured_BRD4_up	787	5	139753200	139771999	18799	139763984	25	6.99652	575	0	1	2	Eif2b3, Ptch2	86147, 6559	downstream, in gene	2_Uninjured_BRD4_up::1::787_chr5
2_Uninjured_BRD4_up	788	5	140569600	140589199	19599	140585067	19	4.76021	563	0	0	1	St3gal3	168470	in gene	2_Uninjured_BRD4_up::1::788_chr5
2_Uninjured_BRD4_up	789	5	140613400	140627399	13999	140618848	16	4.92671	423	0	0	1	St3gal3	134689	in gene	2_Uninjured_BRD4_up::1::789_chr5
2_Uninjured_BRD4_up	790	5	140631800	140638799	6999	140633024	19	6.41784	213	0	0	1	St3gal3	120513	in gene	2_Uninjured_BRD4_up::1::790_chr5
2_Uninjured_BRD4_up	791	5	141810200	141824399	14199	141816384	46	12.5034	437	0	1	1	Lao1	-5639	upstream	2_Uninjured_BRD4_up::1::791_chr5
2_Uninjured_BRD4_up	792	5	141829400	141841999	12599	141833568	12	4.35813	363	0	0	1	Lao1	11545	downstream	2_Uninjured_BRD4_up::1::792_chr5
2_Uninjured_BRD4_up	793	5	141852400	141854799	2399	141853984	19	7.4	65	0	1	1	LOC100910768	1062	downstream	2_Uninjured_BRD4_up::1::793_chr5
2_Uninjured_BRD4_up	794	5	142115800	142122399	6599	142118080	15	6.45274	201	0	1	3	Lepre1, Cldn19, Ybx1	26440, 4300, 34471	downstream, in gene, downstream	2_Uninjured_BRD4_up::1::794_chr5
2_Uninjured_BRD4_up	795	5	142874200	142882199	7999	142878592	71	11.7306	245	1	0	2	Hivep3, Edn2	80786, -12629	downstream, upstream	2_Uninjured_BRD4_up::1::795_chr5
2_Uninjured_BRD4_up	796	5	142928000	142931399	3399	142928800	14	6.40187	107	0	0	0				2_Uninjured_BRD4_up::1::796_chr5
2_Uninjured_BRD4_up	797	5	142993800	143018999	25199	142995712	37	6.09661	766	3	1	1	Foxo6	17669	in gene	2_Uninjured_BRD4_up::1::797_chr5
2_Uninjured_BRD4_up	798	5	143285800	143292999	7199	143288528	73	16.6759	216	1	1	1	Ctps	-208	upstream	2_Uninjured_BRD4_up::1::798_chr5
2_Uninjured_BRD4_up	799	5	143321200	143330799	9599	143325952	38	9.41319	288	0	0	0				2_Uninjured_BRD4_up::1::799_chr5
2_Uninjured_BRD4_up	800	5	143447200	143475799	28599	143456832	25	5.32672	857	2	1	2	Kcnq4, Nfyc	-13192, 85422	upstream, downstream	2_Uninjured_BRD4_up::1::800_chr5
2_Uninjured_BRD4_up	801	5	147871400	147923999	52599	147882656	59	9.87968	1604	3	3	5	Oscp1, Lsm10, Stk40, Eva1b, Sh3d21	45589, 6252, -892, -46199, 62864	downstream, downstream, upstream, upstream, downstream	2_Uninjured_BRD4_up::1::801_chr5
2_Uninjured_BRD4_up	802	5	147925000	147939799	14799	147928960	95	14.6145	441	1	1	4	Stk40, Eva1b, Sh3d21, Thrap3	45412, 105, 16560, 60341	downstream, in gene, downstream, downstream	2_Uninjured_BRD4_up::1::802_chr5
2_Uninjured_BRD4_up	803	5	148035000	148051199	16199	148042752	91	17.627	496	2	2	2	Map7d1, Trappc3	-104, -6635	upstream, upstream	2_Uninjured_BRD4_up::1::803_chr5
2_Uninjured_BRD4_up	804	5	150802600	150808799	6199	150804096	16	6.80208	192	0	0	2	LOC100911445, Trim62	8025, 4075	downstream, in gene	2_Uninjured_BRD4_up::1::804_chr5
2_Uninjured_BRD4_up	805	5	151204800	151222199	17399	151208704	96	13.5899	534	1	1	2	Sync, Rbbp4	-390, 47835	upstream, downstream	2_Uninjured_BRD4_up::1::805_chr5
2_Uninjured_BRD4_up	806	5	152085600	152120799	35199	152108832	55	10.9078	1041	0	1	1	Tinagl1	1746	in gene	2_Uninjured_BRD4_up::1::806_chr5
2_Uninjured_BRD4_up	807	5	154874800	154990599	115799	154986112	91	12.0037	3520	6	1	2	Fgr, Ahdc1	147016, 107466	downstream, downstream	2_Uninjured_BRD4_up::1::807_chr5
2_Uninjured_BRD4_up	808	5	155581600	155607999	26399	155586496	147	11.2722	790	1	1	2	Pigv, Arid1a	251, 49153	in gene, downstream	2_Uninjured_BRD4_up::1::808_chr5
2_Uninjured_BRD4_up	809	5	155717600	155722999	5399	155719744	129	33.4061	165	1	0	0				2_Uninjured_BRD4_up::1::809_chr5
2_Uninjured_BRD4_up	810	5	156729000	156746399	17399	156733024	43	7.41379	522	0	0	1	Ldlrap1	32831	downstream	2_Uninjured_BRD4_up::1::810_chr5
2_Uninjured_BRD4_up	811	5	156890600	156902399	11799	156891040	33	10.7729	361	0	0	1	Tmem57	67402	downstream	2_Uninjured_BRD4_up::1::811_chr5
2_Uninjured_BRD4_up	812	5	156913400	156929199	15799	156927424	19	5.9959	488	0	0	1	Tmem57	31018	in gene	2_Uninjured_BRD4_up::1::812_chr5
2_Uninjured_BRD4_up	813	5	158262800	158267199	4399	158264128	80	33.5693	137	1	1	1	Id3	805	in gene	2_Uninjured_BRD4_up::1::813_chr5
2_Uninjured_BRD4_up	814	5	158903400	158942799	39399	158913248	32	7.22091	1186	1	1	1	Ephb2	6101	in gene	2_Uninjured_BRD4_up::1::814_chr5
2_Uninjured_BRD4_up	815	5	159544800	159551599	6799	159546544	33	10.8905	201	0	1	1	LOC690206	-4614	upstream	2_Uninjured_BRD4_up::1::815_chr5
2_Uninjured_BRD4_up	816	5	159555000	159621999	66999	159595360	55	12.6642	2046	1	1	2	LOC690206, LOC313641	44202, 26662	downstream, in gene	2_Uninjured_BRD4_up::1::816_chr5
2_Uninjured_BRD4_up	817	5	159821800	159863999	42199	159836352	26	4.59936	1258	0	0	2	Rap1gap, Alpl	71286, 61039	downstream, downstream	2_Uninjured_BRD4_up::1::817_chr5
2_Uninjured_BRD4_up	818	5	159865800	159879399	13599	159872064	22	7.65848	407	0	0	1	Alpl	25327	in gene	2_Uninjured_BRD4_up::1::818_chr5
2_Uninjured_BRD4_up	819	5	159880600	159902599	21999	159897248	27	5.16842	665	1	1	1	Alpl	143	in gene	2_Uninjured_BRD4_up::1::819_chr5
2_Uninjured_BRD4_up	820	5	159904800	159919799	14999	159917056	22	5.2022	455	0	1	1	Alpl	-19665	upstream	2_Uninjured_BRD4_up::1::820_chr5
2_Uninjured_BRD4_up	821	5	159966600	159979599	12999	159968720	44	8.5202	396	1	1	1	Ece1	116	in gene	2_Uninjured_BRD4_up::1::821_chr5
2_Uninjured_BRD4_up	822	5	159980400	160019199	38799	160017408	34	6.48401	1188	1	0	1	Ece1	48804	in gene	2_Uninjured_BRD4_up::1::822_chr5
2_Uninjured_BRD4_up	823	5	160020000	160039199	19199	160033760	33	11.0576	590	0	0	1	Ece1	65156	in gene	2_Uninjured_BRD4_up::1::823_chr5
2_Uninjured_BRD4_up	824	5	160629800	160638399	8599	160634624	28	4.96139	259	0	0	1	Camk2n1	9008	downstream	2_Uninjured_BRD4_up::1::824_chr5
2_Uninjured_BRD4_up	825	5	160667800	160678999	11199	160672245	18	5.49843	319	0	0	0				2_Uninjured_BRD4_up::1::825_chr5
2_Uninjured_BRD4_up	826	5	160728800	160735999	7199	160731744	17	5.10502	219	0	0	0				2_Uninjured_BRD4_up::1::826_chr5
2_Uninjured_BRD4_up	827	5	160992800	161010599	17799	160997728	24	7.69384	552	0	1	1	Pla2g5	12533	in gene	2_Uninjured_BRD4_up::1::827_chr5
2_Uninjured_BRD4_up	828	5	161379400	161484799	105399	161383008	62	9.05552	3224	1	1	2	Capzb, Pqlc2	-336, 114045	upstream, downstream	2_Uninjured_BRD4_up::1::828_chr5
2_Uninjured_BRD4_up	829	5	162835000	162856399	21399	162846992	94	25.6797	665	0	0	0				2_Uninjured_BRD4_up::1::829_chr5
2_Uninjured_BRD4_up	830	5	162860000	162867199	7199	162863360	55	13.4	225	0	0	0				2_Uninjured_BRD4_up::1::830_chr5
2_Uninjured_BRD4_up	831	5	163241200	163259599	18399	163246480	54	9.33101	574	1	1	3	Atp13a2, Mfap2, Crocc	21943, 26, 48585	downstream, in gene, downstream	2_Uninjured_BRD4_up::1::831_chr5
2_Uninjured_BRD4_up	832	5	163685000	163696999	11999	163688672	68	16.2039	358	0	2	3	Clcnkb, Hspb7, RGD1566083	-6098, 56, 25088	upstream, in gene, downstream	2_Uninjured_BRD4_up::1::832_chr5
2_Uninjured_BRD4_up	833	5	163802800	163843599	40799	163814368	151	17.2585	1230	2	0	1	Fblim1	53073	downstream	2_Uninjured_BRD4_up::1::833_chr5
2_Uninjured_BRD4_up	834	5	163866400	163940999	74599	163870848	72	15.7063	2264	1	4	4	Fblim1, Tmem82, Slc25a34, Plekhm2	-3407, 18138, 23571, 63565	upstream, downstream, downstream, downstream	2_Uninjured_BRD4_up::1::834_chr5
2_Uninjured_BRD4_up	835	5	164205800	164218999	13199	164210048	26	8.79188	394	0	0	1	Fhad1	53180	in gene	2_Uninjured_BRD4_up::1::835_chr5
2_Uninjured_BRD4_up	836	5	164491600	164500199	8599	164493312	21	5.496	250	0	0	1	Kazn	246617	in gene	2_Uninjured_BRD4_up::1::836_chr5
2_Uninjured_BRD4_up	837	5	164571400	164589599	18199	164578272	29	7.21521	539	0	0	1	Kazn	161657	in gene	2_Uninjured_BRD4_up::1::837_chr5
2_Uninjured_BRD4_up	838	5	164737200	164740799	3599	164739568	22	6.78	100	1	1	1	Kazn	361	in gene	2_Uninjured_BRD4_up::1::838_chr5
2_Uninjured_BRD4_up	839	5	165576600	165580999	4399	165578400	74	16.4963	135	1	2	2	Prdm2, LOC100362684	-76, -10020	upstream, upstream	2_Uninjured_BRD4_up::1::839_chr5
2_Uninjured_BRD4_up	840	5	165725400	165731799	6399	165729648	27	7.71839	174	1	1	1	Lrrc38	544	in gene	2_Uninjured_BRD4_up::1::840_chr5
2_Uninjured_BRD4_up	841	5	166484600	166496199	11599	166491264	55	15.0057	351	2	1	1	Dhrs3	595	in gene	2_Uninjured_BRD4_up::1::841_chr5
2_Uninjured_BRD4_up	842	5	166571800	166648199	76399	166612400	46	9.37115	2336	0	0	1	Vps13d	185821	in gene	2_Uninjured_BRD4_up::1::842_chr5
2_Uninjured_BRD4_up	843	5	168514400	168522199	7799	168519456	24	5.98291	234	0	0	1	Mthfr	14893	downstream	2_Uninjured_BRD4_up::1::843_chr5
2_Uninjured_BRD4_up	844	5	169416600	169439599	22999	169431624	32	6.63286	700	2	0	1	Pex14	137002	downstream	2_Uninjured_BRD4_up::1::844_chr5
2_Uninjured_BRD4_up	845	5	170537800	170563599	25799	170550400	63	14.1396	788	0	0	1	Spsb1	18125	downstream	2_Uninjured_BRD4_up::1::845_chr5
2_Uninjured_BRD4_up	846	5	171384000	171409799	25799	171399712	56	14.0165	789	0	2	2	LOC100910683, Trnas-aga	-8552, -14428	upstream, upstream	2_Uninjured_BRD4_up::1::846_chr5
2_Uninjured_BRD4_up	847	5	171443000	171447799	4799	171445120	70	40.44	150	0	0	0				2_Uninjured_BRD4_up::1::847_chr5
2_Uninjured_BRD4_up	848	5	171450400	171504999	54599	171472176	90	17.6742	1685	0	0	0				2_Uninjured_BRD4_up::1::848_chr5
2_Uninjured_BRD4_up	849	5	171507200	171549399	42199	171529344	101	11.5015	1302	1	2	2	Errfi1, LOC100910727	-12, 12598	upstream, downstream	2_Uninjured_BRD4_up::1::849_chr5
2_Uninjured_BRD4_up	850	5	171609000	171616399	7399	171612656	22	5.51174	213	0	0	1	Tnfrsf9	25511	in gene	2_Uninjured_BRD4_up::1::850_chr5
2_Uninjured_BRD4_up	851	5	171691200	171703799	12599	171700288	68	7.24935	385	1	1	2	Per3, Vamp3	-163, 13435	upstream, downstream	2_Uninjured_BRD4_up::1::851_chr5
2_Uninjured_BRD4_up	852	5	172802600	172834799	32199	172813840	41	10.0465	968	1	1	1	Plekhg5	10799	in gene	2_Uninjured_BRD4_up::1::852_chr5
2_Uninjured_BRD4_up	853	5	175141800	175169399	27599	175150048	27	7.50536	839	0	0	1	LOC100366024	30158	in gene	2_Uninjured_BRD4_up::1::853_chr5
2_Uninjured_BRD4_up	854	5	175380000	175405599	25599	175396160	47	12.864	787	0	1	1	LOC100362616	8003	in gene	2_Uninjured_BRD4_up::1::854_chr5
2_Uninjured_BRD4_up	855	5	175439200	175508799	69599	175501296	70	11.1578	2142	2	1	1	LOC100910871	4222	downstream	2_Uninjured_BRD4_up::1::855_chr5
2_Uninjured_BRD4_up	856	5	175568800	175576599	7799	175570384	21	7.19835	242	0	0	0				2_Uninjured_BRD4_up::1::856_chr5
2_Uninjured_BRD4_up	857	5	175696000	175702199	6199	175698992	18	6.60622	193	0	0	0				2_Uninjured_BRD4_up::1::857_chr5
2_Uninjured_BRD4_up	858	5	175974800	176000199	25399	175998112	49	11.1165	764	0	0	1	Morn1	53058	in gene	2_Uninjured_BRD4_up::1::858_chr5
2_Uninjured_BRD4_up	859	5	176134800	176161999	27199	176148680	28	8.4296	831	0	0	1	Prkcz	79526	in gene	2_Uninjured_BRD4_up::1::859_chr5
2_Uninjured_BRD4_up	860	5	176341200	176349799	8599	176345632	41	7.26136	264	0	1	2	LOC100362748, Tmem52	62291, 112	downstream, in gene	2_Uninjured_BRD4_up::1::860_chr5
2_Uninjured_BRD4_up	861	5	176373600	176391799	18199	176387824	86	13.6374	546	1	0	0				2_Uninjured_BRD4_up::1::861_chr5
2_Uninjured_BRD4_up	862	5	176745800	176758999	13199	176750176	44	9.26952	397	1	2	3	Ccnl2, Aurkaip1, Mxra8	17728, -213, -14008	downstream, upstream, upstream	2_Uninjured_BRD4_up::1::862_chr5
2_Uninjured_BRD4_up	863	5	176759800	176776599	16799	176762688	68	15.8762	517	2	2	4	Aurkaip1, Mxra8, Dvl1, Tas1r3	12299, -1496, -9198, 24951	downstream, upstream, upstream, downstream	2_Uninjured_BRD4_up::1::863_chr5
2_Uninjured_BRD4_up	864	5	176811000	176829399	18399	176816272	45	7.8	555	1	2	3	Cpsf3l, Pusl1, Acap3	22177, -764, 594	downstream, upstream, in gene	2_Uninjured_BRD4_up::1::864_chr5
2_Uninjured_BRD4_up	865	6	938600	942999	4399	939808	14	5.25185	135	0	0	1	Crim1	159240	in gene	2_Uninjured_BRD4_up::1::865_chr6
2_Uninjured_BRD4_up	866	6	1785600	1791399	5799	1788672	15	5.62778	180	0	0	0				2_Uninjured_BRD4_up::1::866_chr6
2_Uninjured_BRD4_up	867	6	1800800	1815599	14799	1812352	20	4.86771	446	0	0	0				2_Uninjured_BRD4_up::1::867_chr6
2_Uninjured_BRD4_up	868	6	1816400	1827599	11199	1825936	18	5.40751	346	0	0	0				2_Uninjured_BRD4_up::1::868_chr6
2_Uninjured_BRD4_up	869	6	1828600	1836999	8399	1835168	17	5.93411	258	0	0	0				2_Uninjured_BRD4_up::1::869_chr6
2_Uninjured_BRD4_up	870	6	1869000	1875399	6399	1872320	25	5.78723	188	0	0	0				2_Uninjured_BRD4_up::1::870_chr6
2_Uninjured_BRD4_up	871	6	1907800	1937199	29399	1932640	68	8.85275	910	1	2	2	Cdc42ep3, LOC100911997	178, 1746	in gene, in gene	2_Uninjured_BRD4_up::1::871_chr6
2_Uninjured_BRD4_up	872	6	2120000	2145399	25399	2124240	34	8.83893	745	0	0	0				2_Uninjured_BRD4_up::1::872_chr6
2_Uninjured_BRD4_up	873	6	6213600	6234199	20599	6218048	32	8.55836	634	0	0	0				2_Uninjured_BRD4_up::1::873_chr6
2_Uninjured_BRD4_up	874	6	6238000	6258999	20999	6246272	66	16.1858	646	0	1	1	LOC100910081	-9408	upstream	2_Uninjured_BRD4_up::1::874_chr6
2_Uninjured_BRD4_up	875	6	6295600	6329199	33599	6318240	45	10.8705	1027	0	0	0				2_Uninjured_BRD4_up::1::875_chr6
2_Uninjured_BRD4_up	876	6	6380800	6399599	18799	6384224	73	14.4801	577	2	1	1	Pkdcc	-605	upstream	2_Uninjured_BRD4_up::1::876_chr6
2_Uninjured_BRD4_up	877	6	6628400	6640199	11799	6635552	37	6.75	356	0	0	1	Eml4	61973	downstream	2_Uninjured_BRD4_up::1::877_chr6
2_Uninjured_BRD4_up	878	6	6695000	6700399	5399	6696416	25	7.44311	167	0	0	0				2_Uninjured_BRD4_up::1::878_chr6
2_Uninjured_BRD4_up	879	6	7027200	7052799	25599	7052384	55	11.6546	773	0	0	1	Trnai-uau	29359	downstream	2_Uninjured_BRD4_up::1::879_chr6
2_Uninjured_BRD4_up	880	6	7104600	7146599	41999	7111360	98	19.8084	1289	0	0	0				2_Uninjured_BRD4_up::1::880_chr6
2_Uninjured_BRD4_up	881	6	7196600	7212199	15599	7209760	52	12.9527	465	0	0	0				2_Uninjured_BRD4_up::1::881_chr6
2_Uninjured_BRD4_up	882	6	7256600	7279799	23199	7270400	78	19.8734	719	1	0	0				2_Uninjured_BRD4_up::1::882_chr6
2_Uninjured_BRD4_up	883	6	7805600	7818799	13199	7810400	26	6.75622	402	0	0	1	Plekhh2	78753	in gene	2_Uninjured_BRD4_up::1::883_chr6
2_Uninjured_BRD4_up	884	6	9725200	9748399	23199	9746912	16	5.30087	688	0	0	1	Prkce	342364	in gene	2_Uninjured_BRD4_up::1::884_chr6
2_Uninjured_BRD4_up	885	6	31411200	31422599	11399	31416864	12	3.6018	334	0	0	1	Ltbp1	74951	in gene	2_Uninjured_BRD4_up::1::885_chr6
2_Uninjured_BRD4_up	886	6	31465800	31476999	11199	31472800	26	5.80523	344	0	0	1	Ltbp1	19015	in gene	2_Uninjured_BRD4_up::1::886_chr6
2_Uninjured_BRD4_up	887	6	31486800	31493799	6999	31491488	41	7.3198	197	1	1	1	Ltbp1	327	in gene	2_Uninjured_BRD4_up::1::887_chr6
2_Uninjured_BRD4_up	888	6	31579000	31586799	7799	31580672	17	6.4	240	0	0	0				2_Uninjured_BRD4_up::1::888_chr6
2_Uninjured_BRD4_up	889	6	31598800	31632199	33399	31611488	42	7.96548	1014	0	0	1	Ttc27	157298	downstream	2_Uninjured_BRD4_up::1::889_chr6
2_Uninjured_BRD4_up	890	6	34167800	34187999	20199	34174048	34	10.1197	618	0	0	1	LOC100912066	27470	in gene	2_Uninjured_BRD4_up::1::890_chr6
2_Uninjured_BRD4_up	891	6	34240200	34269399	29199	34250528	21	5.50342	878	0	0	1	Lclat1	25017	in gene	2_Uninjured_BRD4_up::1::891_chr6
2_Uninjured_BRD4_up	892	6	35203600	35209599	5999	35205920	19	5.04945	182	0	0	1	Plb1	125597	in gene	2_Uninjured_BRD4_up::1::892_chr6
2_Uninjured_BRD4_up	893	6	35213800	35226199	12399	35216000	27	7.95968	372	0	0	1	Plb1	115517	in gene	2_Uninjured_BRD4_up::1::893_chr6
2_Uninjured_BRD4_up	894	6	35236200	35242599	6399	35240288	49	17.385	200	0	0	1	Plb1	91229	in gene	2_Uninjured_BRD4_up::1::894_chr6
2_Uninjured_BRD4_up	895	6	35462800	35481799	18999	35473920	35	6.39229	571	0	0	1	Bre	401622	downstream	2_Uninjured_BRD4_up::1::895_chr6
2_Uninjured_BRD4_up	896	6	36663600	36674999	11399	36671616	77	10.7143	329	2	2	3	Agbl5, Trnaa-agc, Tmem214	-435, 47, 20688	upstream, in gene, downstream	2_Uninjured_BRD4_up::1::896_chr6
2_Uninjured_BRD4_up	897	6	36907200	36917199	9999	36911328	18	4.83946	299	0	0	1	RGD1309228	11223	in gene	2_Uninjured_BRD4_up::1::897_chr6
2_Uninjured_BRD4_up	898	6	36970200	36996999	26799	36988640	26	7.31325	830	1	0	1	Kcnk3	17138	in gene	2_Uninjured_BRD4_up::1::898_chr6
2_Uninjured_BRD4_up	899	6	36997800	37007999	10199	37005504	27	6.967	303	1	1	1	Kcnk3	274	in gene	2_Uninjured_BRD4_up::1::899_chr6
2_Uninjured_BRD4_up	900	6	37235800	37240999	5199	37236928	23	6.73885	157	0	0	2	Otof, Ccdc164	96175, 35401	in gene, downstream	2_Uninjured_BRD4_up::1::900_chr6
2_Uninjured_BRD4_up	901	6	37260400	37267999	7599	37261248	18	6.77215	237	0	0	1	Ccdc164	11081	in gene	2_Uninjured_BRD4_up::1::901_chr6
2_Uninjured_BRD4_up	902	6	39979600	39982199	2599	39981920	15	6.125	80	0	0	0				2_Uninjured_BRD4_up::1::902_chr6
2_Uninjured_BRD4_up	903	6	39983000	39992199	9199	39988523	47	9.05058	257	0	0	0				2_Uninjured_BRD4_up::1::903_chr6
2_Uninjured_BRD4_up	904	6	40507000	40518199	11199	40509888	31	5.77448	337	0	0	1	Klhl29	106256	in gene	2_Uninjured_BRD4_up::1::904_chr6
2_Uninjured_BRD4_up	905	6	43301600	43330799	29199	43314016	72	12.1574	902	1	1	2	Gdf7, Hs1bp3	-21349, 11317	upstream, in gene	2_Uninjured_BRD4_up::1::905_chr6
2_Uninjured_BRD4_up	906	6	43452200	43476799	24599	43474816	124	12.0122	736	1	1	1	Rhob	49	in gene	2_Uninjured_BRD4_up::1::906_chr6
2_Uninjured_BRD4_up	907	6	44728800	44765199	36399	44759776	54	11.4625	1079	0	0	0				2_Uninjured_BRD4_up::1::907_chr6
2_Uninjured_BRD4_up	908	6	45068000	45093199	25199	45082832	51	14.6506	727	2	1	1	Osr1	-1128	upstream	2_Uninjured_BRD4_up::1::908_chr6
2_Uninjured_BRD4_up	909	6	45472800	45478199	5399	45477024	28	8.10241	166	0	0	0				2_Uninjured_BRD4_up::1::909_chr6
2_Uninjured_BRD4_up	910	6	45732200	45755999	23799	45735680	16	5.22207	734	0	0	0				2_Uninjured_BRD4_up::1::910_chr6
2_Uninjured_BRD4_up	911	6	45813000	45838799	25799	45817440	19	6.41489	752	0	0	0				2_Uninjured_BRD4_up::1::911_chr6
2_Uninjured_BRD4_up	912	6	45955400	45968999	13599	45963072	18	6.38741	413	0	0	0				2_Uninjured_BRD4_up::1::912_chr6
2_Uninjured_BRD4_up	913	6	49682000	49698599	16599	49692096	16	5.04051	469	0	0	0				2_Uninjured_BRD4_up::1::913_chr6
2_Uninjured_BRD4_up	914	6	49717400	49723999	6599	49720064	20	5.64322	199	0	0	0				2_Uninjured_BRD4_up::1::914_chr6
2_Uninjured_BRD4_up	915	6	52747800	52760999	13199	52752224	57	13.6203	395	0	0	1	Hpcal1	38798	in gene	2_Uninjured_BRD4_up::1::915_chr6
2_Uninjured_BRD4_up	916	6	53079600	53094799	15199	53088736	81	18.7607	468	3	1	1	Id2	-2514	upstream	2_Uninjured_BRD4_up::1::916_chr6
2_Uninjured_BRD4_up	917	6	54094600	54102799	8199	54097216	39	9.48	250	0	0	0				2_Uninjured_BRD4_up::1::917_chr6
2_Uninjured_BRD4_up	918	6	59064200	59071799	7599	59066240	20	6.59916	237	0	0	0				2_Uninjured_BRD4_up::1::918_chr6
2_Uninjured_BRD4_up	919	6	60730400	60738799	8399	60732720	66	12.5451	255	1	1	1	Cys1	944	in gene	2_Uninjured_BRD4_up::1::919_chr6
2_Uninjured_BRD4_up	920	6	61637000	61648599	11599	61640576	29	9.30387	362	0	0	0				2_Uninjured_BRD4_up::1::920_chr6
2_Uninjured_BRD4_up	921	6	61686200	61696799	10599	61689760	31	7.29375	320	0	0	0				2_Uninjured_BRD4_up::1::921_chr6
2_Uninjured_BRD4_up	922	6	65491200	65496199	4999	65493168	102	22.1857	140	1	1	1	Ispd	351	in gene	2_Uninjured_BRD4_up::1::922_chr6
2_Uninjured_BRD4_up	923	6	65796600	65809599	12999	65801568	31	10.7698	404	0	0	0				2_Uninjured_BRD4_up::1::923_chr6
2_Uninjured_BRD4_up	924	6	66101400	66106799	5399	66104720	17	5.55152	165	0	0	0				2_Uninjured_BRD4_up::1::924_chr6
2_Uninjured_BRD4_up	925	6	69534600	69542399	7799	69538496	87	11.8225	231	1	1	1	Arl4a	201	in gene	2_Uninjured_BRD4_up::1::925_chr6
2_Uninjured_BRD4_up	926	6	82022200	82032599	10399	82025984	81	12.3131	313	1	2	2	Strn3, Ap4s1	833, -152	in gene, upstream	2_Uninjured_BRD4_up::1::926_chr6
2_Uninjured_BRD4_up	927	6	84806200	84840399	34199	84814256	30	5.15927	992	0	0	0				2_Uninjured_BRD4_up::1::927_chr6
2_Uninjured_BRD4_up	928	6	84841400	84853799	12399	84850176	18	5.6623	382	0	0	0				2_Uninjured_BRD4_up::1::928_chr6
2_Uninjured_BRD4_up	929	6	84892400	84912599	20199	84898528	30	7.8912	625	0	0	0				2_Uninjured_BRD4_up::1::929_chr6
2_Uninjured_BRD4_up	930	6	85156800	85167399	10599	85160288	104	19.5292	325	2	0	1	Snx6	49745	downstream	2_Uninjured_BRD4_up::1::930_chr6
2_Uninjured_BRD4_up	931	6	85711000	85726799	15799	85725168	52	9.00825	485	1	1	2	RGD1305089, Psma6	109554, -173	downstream, upstream	2_Uninjured_BRD4_up::1::931_chr6
2_Uninjured_BRD4_up	932	6	85751200	85813799	62599	85807008	163	9.50532	1878	1	1	2	Psma6, Nfkbia	81667, 215	downstream, in gene	2_Uninjured_BRD4_up::1::932_chr6
2_Uninjured_BRD4_up	933	6	102404000	102413999	9999	102408736	62	13.9073	302	0	0	0				2_Uninjured_BRD4_up::1::933_chr6
2_Uninjured_BRD4_up	934	6	102414200	102438199	23999	102423632	39	10.155	716	0	0	0				2_Uninjured_BRD4_up::1::934_chr6
2_Uninjured_BRD4_up	935	6	102452800	102481799	28999	102477984	45	10.0906	883	0	0	0				2_Uninjured_BRD4_up::1::935_chr6
2_Uninjured_BRD4_up	936	6	102690000	102696199	6199	102691456	25	7.02577	194	0	0	0				2_Uninjured_BRD4_up::1::936_chr6
2_Uninjured_BRD4_up	937	6	102729400	102746999	17599	102732048	67	8.15209	526	1	1	1	Frmd6	72	in gene	2_Uninjured_BRD4_up::1::937_chr6
2_Uninjured_BRD4_up	938	6	103759600	103762999	3399	103761296	15	6.84906	106	0	0	0				2_Uninjured_BRD4_up::1::938_chr6
2_Uninjured_BRD4_up	939	6	105716400	105722599	6199	105721984	17	6.61856	194	0	0	0				2_Uninjured_BRD4_up::1::939_chr6
2_Uninjured_BRD4_up	940	6	107697200	107711999	14799	107703136	102	11.5563	444	1	1	1	Rhoj	199	in gene	2_Uninjured_BRD4_up::1::940_chr6
2_Uninjured_BRD4_up	941	6	109004800	109074399	69599	109011184	64	12.2041	2107	1	1	2	Plekhg3, Sptb	-24918, 170022	upstream, downstream	2_Uninjured_BRD4_up::1::941_chr6
2_Uninjured_BRD4_up	942	6	109314600	109323799	9199	109318432	21	6.41577	279	0	0	1	Fntb	40008	in gene	2_Uninjured_BRD4_up::1::942_chr6
2_Uninjured_BRD4_up	943	6	112242200	112265399	23199	112246240	41	6.84041	683	1	1	1	Galntl1	177	in gene	2_Uninjured_BRD4_up::1::943_chr6
2_Uninjured_BRD4_up	944	6	112277000	112294799	17799	112289280	25	7.04389	524	0	0	1	Galntl1	43217	in gene	2_Uninjured_BRD4_up::1::944_chr6
2_Uninjured_BRD4_up	945	6	112773800	112782199	8399	112776608	129	14.2363	237	2	1	2	Srsf5, Slc10a1	397, 19951	in gene, downstream	2_Uninjured_BRD4_up::1::945_chr6
2_Uninjured_BRD4_up	946	6	112876600	112888399	11799	112880992	38	7.83578	341	1	1	1	Smoc1	105	in gene	2_Uninjured_BRD4_up::1::946_chr6
2_Uninjured_BRD4_up	947	6	112934800	112966599	31799	112961616	27	7.15923	986	0	0	1	Smoc1	80729	in gene	2_Uninjured_BRD4_up::1::947_chr6
2_Uninjured_BRD4_up	948	6	115715000	115753999	38999	115746496	64	11.7515	1199	0	0	0				2_Uninjured_BRD4_up::1::948_chr6
2_Uninjured_BRD4_up	949	6	115756800	115826199	69399	115785664	49	12.4364	2129	0	0	0				2_Uninjured_BRD4_up::1::949_chr6
2_Uninjured_BRD4_up	950	6	115838200	115928399	90199	115869600	37	8.41633	2719	0	1	1	LOC100359616	-3012	upstream	2_Uninjured_BRD4_up::1::950_chr6
2_Uninjured_BRD4_up	951	6	115951400	116023999	72599	116011264	152	11.0712	2176	4	2	2	Zfp36l1, LOC100910119	-18883, 261	upstream, in gene	2_Uninjured_BRD4_up::1::951_chr6
2_Uninjured_BRD4_up	952	6	116521000	116537599	16599	116526624	39	10.4158	493	1	0	1	Eif2b2	-14414	upstream	2_Uninjured_BRD4_up::1::952_chr6
2_Uninjured_BRD4_up	953	6	116917800	116930599	12799	116926848	34	9.15816	392	0	0	1	RGD1307597	37577	downstream	2_Uninjured_BRD4_up::1::953_chr6
2_Uninjured_BRD4_up	954	6	118009200	118016199	6999	118012720	43	6.83654	208	1	1	2	Acot3, Acot4	15, 13816	in gene, downstream	2_Uninjured_BRD4_up::1::954_chr6
2_Uninjured_BRD4_up	955	6	119086200	119103199	16999	119091680	26	6.71795	507	0	0	0				2_Uninjured_BRD4_up::1::955_chr6
2_Uninjured_BRD4_up	956	6	119108000	119156399	48399	119132448	46	10.6049	1463	0	0	0				2_Uninjured_BRD4_up::1::956_chr6
2_Uninjured_BRD4_up	957	6	119202400	119277599	75199	119244928	83	10.9353	2273	2	2	2	Tgfb3, Ift43	-1100, -2712	upstream, upstream	2_Uninjured_BRD4_up::1::957_chr6
2_Uninjured_BRD4_up	958	6	119320200	119330599	10399	119320416	15	5.86306	314	0	0	1	Ift43	72776	in gene	2_Uninjured_BRD4_up::1::958_chr6
2_Uninjured_BRD4_up	959	6	120177000	120219999	42999	120196960	134	15.3601	1308	2	1	1	Irf2bpl	-733	upstream	2_Uninjured_BRD4_up::1::959_chr6
2_Uninjured_BRD4_up	960	6	120221000	120254799	33799	120242624	36	8.79584	1009	0	1	1	RGD1309492	-17472	upstream	2_Uninjured_BRD4_up::1::960_chr6
2_Uninjured_BRD4_up	961	6	120338400	120356399	17999	120348448	22	7.39636	550	0	1	1	Tmem63c	8993	in gene	2_Uninjured_BRD4_up::1::961_chr6
2_Uninjured_BRD4_up	962	6	124676200	124695399	19199	124692237	19	6.02931	580	0	0	1	Ston2	72961	in gene	2_Uninjured_BRD4_up::1::962_chr6
2_Uninjured_BRD4_up	963	6	134868600	134888599	19999	134886048	55	13.0336	625	0	0	1	Fbln5	49805	in gene	2_Uninjured_BRD4_up::1::963_chr6
2_Uninjured_BRD4_up	964	6	134910600	134942199	31599	134935856	62	12.042	977	0	1	1	Fbln5	-3	upstream	2_Uninjured_BRD4_up::1::964_chr6
2_Uninjured_BRD4_up	965	6	135675600	135705999	30399	135693152	34	7.06711	909	0	0	1	Itpk1	97493	in gene	2_Uninjured_BRD4_up::1::965_chr6
2_Uninjured_BRD4_up	966	6	135710200	135718599	8399	135714752	17	5.84231	260	0	0	1	Itpk1	75893	in gene	2_Uninjured_BRD4_up::1::966_chr6
2_Uninjured_BRD4_up	967	6	136466200	136472799	6599	136467968	34	19.0097	206	0	1	1	Asb2	1353	in gene	2_Uninjured_BRD4_up::1::967_chr6
2_Uninjured_BRD4_up	968	6	136474200	136489199	14999	136486656	30	9.28035	453	0	1	1	Asb2	-17335	upstream	2_Uninjured_BRD4_up::1::968_chr6
2_Uninjured_BRD4_up	969	6	137713800	137726799	12999	137722272	37	5.93434	396	0	0	1	Clmn	42183	in gene	2_Uninjured_BRD4_up::1::969_chr6
2_Uninjured_BRD4_up	970	6	137738000	137764399	26399	137764224	31	5.9414	802	1	1	1	Clmn	231	in gene	2_Uninjured_BRD4_up::1::970_chr6
2_Uninjured_BRD4_up	971	6	137793800	137805199	11399	137796256	16	5.88889	351	0	0	0				2_Uninjured_BRD4_up::1::971_chr6
2_Uninjured_BRD4_up	972	6	141869600	141877999	8399	141872928	80	17.2217	230	1	1	1	Yy1	271	in gene	2_Uninjured_BRD4_up::1::972_chr6
2_Uninjured_BRD4_up	973	6	144243400	144290799	47399	144270976	70	12.2482	1418	2	2	4	Bag5, Trmt61a, Ckb, Mark3	39888, -5028, 89, 103821	downstream, upstream, in gene, downstream	2_Uninjured_BRD4_up::1::973_chr6
2_Uninjured_BRD4_up	974	6	144474400	144482399	7999	144476544	37	7.9763	211	1	1	1	RGD1565168	745	in gene	2_Uninjured_BRD4_up::1::974_chr6
2_Uninjured_BRD4_up	975	6	144823200	144828399	5199	144826976	28	10.3	150	0	0	0				2_Uninjured_BRD4_up::1::975_chr6
2_Uninjured_BRD4_up	976	6	144985600	145006399	20799	145000288	50	7.69453	622	2	1	2	Ankrd9, Tecpr2	-10, 99599	upstream, downstream	2_Uninjured_BRD4_up::1::976_chr6
2_Uninjured_BRD4_up	977	6	145139000	145150199	11199	145143264	101	11.4775	333	1	3	3	Zfp839, Trnai-aau, Mok	22, 4326, -11098	in gene, downstream, upstream	2_Uninjured_BRD4_up::1::977_chr6
2_Uninjured_BRD4_up	978	6	145726200	145739799	13599	145730464	44	7.93137	408	1	1	1	Kif26a	526	in gene	2_Uninjured_BRD4_up::1::978_chr6
2_Uninjured_BRD4_up	979	6	145751000	145764799	13799	145753776	18	5.02797	429	0	0	1	Kif26a	23838	in gene	2_Uninjured_BRD4_up::1::979_chr6
2_Uninjured_BRD4_up	980	6	145765600	145775799	10199	145770880	26	9.82222	315	0	0	1	Kif26a	40942	downstream	2_Uninjured_BRD4_up::1::980_chr6
2_Uninjured_BRD4_up	981	6	145776600	145788199	11599	145783360	31	6.15205	342	0	0	0				2_Uninjured_BRD4_up::1::981_chr6
2_Uninjured_BRD4_up	982	6	146933800	146972399	38599	146953824	85	15.374	1155	4	3	4	Mta1, Crip2, Crip1, LOC690422	34909, 5936, 310, -9869	downstream, downstream, in gene, upstream	2_Uninjured_BRD4_up::1::982_chr6
2_Uninjured_BRD4_up	983	6	154429800	154441599	11799	154432656	23	6.2437	357	0	0	0				2_Uninjured_BRD4_up::1::983_chr6
2_Uninjured_BRD4_up	984	7	2874200	2900599	26399	2882336	89	14.3066	799	1	2	4	LOC685179, Myl6, LOC100359980, Esyt1	30331, 268, 3580, 32505	downstream, in gene, downstream, downstream	2_Uninjured_BRD4_up::1::984_chr7
2_Uninjured_BRD4_up	985	7	11309200	11392799	83599	11333760	103	15.7319	2525	8	7	7	Nfic, LOC100125365, LOC100366121, Dohh, Fzr1, LOC690617, Mfsd12	14537, -13905, 19289, 28997, -34821, -48459, 56780	in gene, upstream, downstream, downstream, upstream, upstream, downstream	2_Uninjured_BRD4_up::1::985_chr7
2_Uninjured_BRD4_up	986	7	11419800	11443399	23599	11432864	64	11.4139	732	4	2	5	Hmg20b, Gipc3, Tbxa2r, Cactin, Pip5k1c	27354, 20107, -8149, -123, 28794	downstream, downstream, upstream, upstream, downstream	2_Uninjured_BRD4_up::1::986_chr7
2_Uninjured_BRD4_up	987	7	11555000	11629799	74799	11574112	69	9.1915	2282	13	4	7	Atcay, LOC100912521, Dapk3, Eef2, Pias4, Zbtb7a, Map2k2	50687, 23464, -5901, 65, -7817, 38038, 71583	downstream, downstream, upstream, in gene, upstream, downstream, downstream	2_Uninjured_BRD4_up::1::987_chr7
2_Uninjured_BRD4_up	988	7	12069000	12152999	83999	12149600	73	10.2592	2546	7	6	7	Mob3a, Mknk2, Btbd2, Csnk1g2, Scamp4, Adat3, Fam108a1	103405, 74191, 52828, -18807, 66, -3421, -10468	downstream, downstream, downstream, upstream, in gene, upstream, upstream	2_Uninjured_BRD4_up::1::988_chr7
2_Uninjured_BRD4_up	989	7	12336200	12357799	21599	12349440	48	7.57364	645	4	3	4	Tcf3, Uqcr11, Mbd3, Mex3d	33117, 8176, 339, -11906	downstream, downstream, in gene, upstream	2_Uninjured_BRD4_up::1::989_chr7
2_Uninjured_BRD4_up	990	7	12386800	12409199	22399	12399136	42	8.67776	661	5	2	4	Plk5, Adamtsl5, Reep6, Pcsk4	-8011, -38, 17388, -18157	upstream, upstream, downstream, upstream	2_Uninjured_BRD4_up::1::990_chr7
2_Uninjured_BRD4_up	991	7	12413000	12436799	23799	12426272	26	6.12222	720	8	3	5	Adamtsl5, Reep6, Pcsk4, RGD1359127, Apc2	27098, -9748, 8979, 90, 18326	downstream, upstream, downstream, in gene, downstream	2_Uninjured_BRD4_up::1::991_chr7
2_Uninjured_BRD4_up	992	7	12735600	12790599	54999	12781248	54	7.4284	1641	7	5	6	Hmha1, Wdr18, Arid3a, Kiss1r, R3hdm4, Med16	129723, -42406, -13156, -1832, 50, -8216	in gene, upstream, upstream, upstream, in gene, upstream	2_Uninjured_BRD4_up::1::992_chr7
2_Uninjured_BRD4_up	993	7	12936400	12969799	33399	12952032	149	16.1843	1009	4	5	6	Abca7, Grin3b, Mbrl, LOC690976, Prss57, Fstl3	-21049, 17317, -4409, -187, -17040, 28728	upstream, downstream, upstream, upstream, upstream, downstream	2_Uninjured_BRD4_up::1::993_chr7
2_Uninjured_BRD4_up	994	7	14114000	14118199	4199	14115360	15	4.36585	123	0	0	0				2_Uninjured_BRD4_up::1::994_chr7
2_Uninjured_BRD4_up	995	7	23724000	23775999	51999	23744160	67	7.24968	1582	1	1	2	Syn3, Timp3	190329, 212	in gene, in gene	2_Uninjured_BRD4_up::1::995_chr7
2_Uninjured_BRD4_up	996	7	23777800	23792799	14999	23785600	44	9.86275	459	0	0	1	Syn3	231769	in gene	2_Uninjured_BRD4_up::1::996_chr7
2_Uninjured_BRD4_up	997	7	23793600	23797599	3999	23796128	13	5.64035	114	0	0	1	Syn3	242297	in gene	2_Uninjured_BRD4_up::1::997_chr7
2_Uninjured_BRD4_up	998	7	23802800	23810799	7999	23806272	33	9.008	250	0	0	1	Syn3	252441	in gene	2_Uninjured_BRD4_up::1::998_chr7
2_Uninjured_BRD4_up	999	7	23821600	23836599	14999	23825136	30	7.65021	466	0	0	1	Syn3	271305	in gene	2_Uninjured_BRD4_up::1::999_chr7
2_Uninjured_BRD4_up	1000	7	23846200	23879199	32999	23853024	33	6.50201	996	0	0	1	Syn3	299193	in gene	2_Uninjured_BRD4_up::1::1000_chr7
2_Uninjured_BRD4_up	1001	7	23880200	23893199	12999	23890560	29	8.74559	397	0	0	1	Syn3	336729	in gene	2_Uninjured_BRD4_up::1::1001_chr7
2_Uninjured_BRD4_up	1002	7	23938600	23951399	12799	23948288	27	7.3617	376	0	0	1	Syn3	394457	in gene	2_Uninjured_BRD4_up::1::1002_chr7
2_Uninjured_BRD4_up	1003	7	25177000	25189399	12399	25183392	141	16.1291	364	1	1	1	Nuak1	-662	upstream	2_Uninjured_BRD4_up::1::1003_chr7
2_Uninjured_BRD4_up	1004	7	25713400	25722399	8999	25718880	19	7.33456	272	0	0	0				2_Uninjured_BRD4_up::1::1004_chr7
2_Uninjured_BRD4_up	1005	7	25785200	25795799	10599	25790240	23	8.05136	331	0	0	0				2_Uninjured_BRD4_up::1::1005_chr7
2_Uninjured_BRD4_up	1006	7	26384600	26416199	31599	26387072	47	6.10145	966	1	1	1	Appl2	-80	upstream	2_Uninjured_BRD4_up::1::1006_chr7
2_Uninjured_BRD4_up	1007	7	27354800	27363999	9199	27360448	61	10.8824	272	1	2	2	Hsp90b1, LOC362863	-691, -6066	upstream, upstream	2_Uninjured_BRD4_up::1::1007_chr7
2_Uninjured_BRD4_up	1008	7	27384600	27388999	4399	27386208	31	10.2059	136	0	0	1	LOC362863	19694	in gene	2_Uninjured_BRD4_up::1::1008_chr7
2_Uninjured_BRD4_up	1009	7	27445400	27496999	51599	27455904	45	8.42857	1547	0	0	2	Nt5dc3, Stab2	25340, 210610	in gene, downstream	2_Uninjured_BRD4_up::1::1009_chr7
2_Uninjured_BRD4_up	1010	7	36104800	36112599	7799	36109920	36	7.03419	234	0	0	0				2_Uninjured_BRD4_up::1::1010_chr7
2_Uninjured_BRD4_up	1011	7	36404800	36418399	13599	36412064	41	10.4313	415	0	0	0				2_Uninjured_BRD4_up::1::1011_chr7
2_Uninjured_BRD4_up	1012	7	36447800	36473199	25399	36470416	70	12.0603	763	2	1	1	Cradd	418	in gene	2_Uninjured_BRD4_up::1::1012_chr7
2_Uninjured_BRD4_up	1013	7	36530600	36564599	33999	36561440	82	10.8649	992	1	1	1	Socs2	-817	upstream	2_Uninjured_BRD4_up::1::1013_chr7
2_Uninjured_BRD4_up	1014	7	38777000	38792799	15799	38783552	29	8.42531	482	0	1	1	Dcn	-162	upstream	2_Uninjured_BRD4_up::1::1014_chr7
2_Uninjured_BRD4_up	1015	7	39985600	39989399	3799	39987904	16	6.82353	119	0	0	0				2_Uninjured_BRD4_up::1::1015_chr7
2_Uninjured_BRD4_up	1016	7	51694400	51710199	15799	51701808	30	5.07384	474	0	0	0				2_Uninjured_BRD4_up::1::1016_chr7
2_Uninjured_BRD4_up	1017	7	53400800	53419399	18599	53407728	21	6.15	540	0	0	0				2_Uninjured_BRD4_up::1::1017_chr7
2_Uninjured_BRD4_up	1018	7	53422000	53428599	6599	53424752	49	11.3166	199	0	0	0				2_Uninjured_BRD4_up::1::1018_chr7
2_Uninjured_BRD4_up	1019	7	59358000	59371999	13999	59358912	19	5.85817	416	1	1	1	Ptprb	-38	upstream	2_Uninjured_BRD4_up::1::1019_chr7
2_Uninjured_BRD4_up	1020	7	64840000	64846599	6599	64842528	18	5.45455	176	0	0	0				2_Uninjured_BRD4_up::1::1020_chr7
2_Uninjured_BRD4_up	1021	7	67083400	67118799	35399	67101248	46	8.64095	1089	0	0	1	Ppm1h	209524	in gene	2_Uninjured_BRD4_up::1::1021_chr7
2_Uninjured_BRD4_up	1022	7	69499800	69505199	5399	69504896	38	13.4497	169	0	0	0				2_Uninjured_BRD4_up::1::1022_chr7
2_Uninjured_BRD4_up	1023	7	69511800	69520599	8799	69515616	27	6.52555	274	0	0	0				2_Uninjured_BRD4_up::1::1023_chr7
2_Uninjured_BRD4_up	1024	7	70398200	70414199	15999	70403584	64	18.9025	482	0	1	1	LOC100365370	-2178	upstream	2_Uninjured_BRD4_up::1::1024_chr7
2_Uninjured_BRD4_up	1025	7	70430400	70438199	7799	70434496	29	9.5125	240	0	0	1	LOC100365370	28734	in gene	2_Uninjured_BRD4_up::1::1025_chr7
2_Uninjured_BRD4_up	1026	7	70723800	70761399	37599	70730208	69	8.41807	1129	4	4	5	Kif5a, Dctn2, Mbd6, Ddit3, Mars	-3161, 34, 21089, -24190, 46248	upstream, in gene, downstream, upstream, downstream	2_Uninjured_BRD4_up::1::1026_chr7
2_Uninjured_BRD4_up	1027	7	70803200	70809999	6799	70806848	35	10.7324	213	2	1	3	Arhgap9, Gli1, Inhbe	19799, -2605, 10279	downstream, upstream, downstream	2_Uninjured_BRD4_up::1::1027_chr7
2_Uninjured_BRD4_up	1028	7	70813400	70821799	8399	70818987	19	5.516	250	0	1	3	Gli1, Inhbe, Inhbc	-14744, -1860, 16766	upstream, upstream, downstream	2_Uninjured_BRD4_up::1::1028_chr7
2_Uninjured_BRD4_up	1029	7	71033800	71105399	71599	71099840	54	8.19631	2170	0	1	1	Lrp1	-473	upstream	2_Uninjured_BRD4_up::1::1029_chr7
2_Uninjured_BRD4_up	1030	7	71107600	71123999	16399	71118656	83	12.8102	490	0	1	2	Lrp1, Stat6	-19289, -69	upstream, upstream	2_Uninjured_BRD4_up::1::1030_chr7
2_Uninjured_BRD4_up	1031	7	72908400	72917799	9399	72910784	14	4.89324	281	0	0	0				2_Uninjured_BRD4_up::1::1031_chr7
2_Uninjured_BRD4_up	1032	7	72937400	72942599	5199	72939328	103	18.0408	147	1	1	1	Mtdh	335	in gene	2_Uninjured_BRD4_up::1::1032_chr7
2_Uninjured_BRD4_up	1033	7	73093000	73122399	29399	73095040	61	7.35426	892	1	1	1	Laptm4b	65	in gene	2_Uninjured_BRD4_up::1::1033_chr7
2_Uninjured_BRD4_up	1034	7	73471400	73478199	6799	73474784	22	10.316	212	0	0	1	Pop1	38265	downstream	2_Uninjured_BRD4_up::1::1034_chr7
2_Uninjured_BRD4_up	1035	7	73479400	73492999	13599	73482048	30	8.76941	425	0	0	1	Pop1	45529	downstream	2_Uninjured_BRD4_up::1::1035_chr7
2_Uninjured_BRD4_up	1036	7	73509600	73525599	15999	73515056	24	7.88367	490	0	0	1	Nipal2	109807	in gene	2_Uninjured_BRD4_up::1::1036_chr7
2_Uninjured_BRD4_up	1037	7	73620000	73626999	6999	73624240	124	16.3581	215	1	1	1	Nipal2	623	in gene	2_Uninjured_BRD4_up::1::1037_chr7
2_Uninjured_BRD4_up	1038	7	73665600	73680199	14599	73673616	27	8.76147	436	0	0	0				2_Uninjured_BRD4_up::1::1038_chr7
2_Uninjured_BRD4_up	1039	7	73681400	73699999	18599	73690848	31	9.43134	568	0	0	0				2_Uninjured_BRD4_up::1::1039_chr7
2_Uninjured_BRD4_up	1040	7	75353200	75365399	12199	75361616	29	6.43052	367	0	0	0				2_Uninjured_BRD4_up::1::1040_chr7
2_Uninjured_BRD4_up	1041	7	75738600	75747999	9399	75742816	129	20.6803	269	1	1	1	Ywhaz	593	in gene	2_Uninjured_BRD4_up::1::1041_chr7
2_Uninjured_BRD4_up	1042	7	75949200	75954999	5799	75952224	100	14.0117	171	1	1	1	Zfp706	-324	upstream	2_Uninjured_BRD4_up::1::1042_chr7
2_Uninjured_BRD4_up	1043	7	77264000	77272599	8599	77264352	78	14.7116	267	1	1	1	Klf10	701	in gene	2_Uninjured_BRD4_up::1::1043_chr7
2_Uninjured_BRD4_up	1044	7	79485800	79501599	15799	79492320	59	9.64819	469	1	1	1	Zfpm2	434	in gene	2_Uninjured_BRD4_up::1::1044_chr7
2_Uninjured_BRD4_up	1045	7	83615600	83624199	8599	83619936	21	8.39033	269	0	0	1	Sybu	97446	in gene	2_Uninjured_BRD4_up::1::1045_chr7
2_Uninjured_BRD4_up	1046	7	95012200	95042199	29999	95015232	57	10.3129	914	1	1	1	Nov	73	in gene	2_Uninjured_BRD4_up::1::1046_chr7
2_Uninjured_BRD4_up	1047	7	95084000	95100399	16399	95090656	22	7.01205	498	0	0	0				2_Uninjured_BRD4_up::1::1047_chr7
2_Uninjured_BRD4_up	1048	7	95610200	95624799	14599	95614112	23	6.10562	445	0	0	1	Deptor	124493	in gene	2_Uninjured_BRD4_up::1::1048_chr7
2_Uninjured_BRD4_up	1049	7	97957600	97969799	12199	97965632	15	5.19525	379	0	0	0				2_Uninjured_BRD4_up::1::1049_chr7
2_Uninjured_BRD4_up	1050	7	98164200	98217799	53599	98167456	76	8.44022	1631	1	1	1	Zhx2	541	in gene	2_Uninjured_BRD4_up::1::1050_chr7
2_Uninjured_BRD4_up	1051	7	98675400	98690799	15399	98680288	22	5.35118	467	0	0	1	Fbxo32	21263	in gene	2_Uninjured_BRD4_up::1::1051_chr7
2_Uninjured_BRD4_up	1052	7	98691800	98712199	20399	98702272	60	7.97553	613	1	1	1	Fbxo32	-721	upstream	2_Uninjured_BRD4_up::1::1052_chr7
2_Uninjured_BRD4_up	1053	7	98819400	98832999	13599	98821760	60	9.29323	399	0	0	1	Anxa13	49881	in gene	2_Uninjured_BRD4_up::1::1053_chr7
2_Uninjured_BRD4_up	1054	7	103907000	103912599	5599	103910016	23	6.59302	172	0	0	0				2_Uninjured_BRD4_up::1::1054_chr7
2_Uninjured_BRD4_up	1055	7	103920400	103929999	9599	103929024	14	4.3452	281	0	0	0				2_Uninjured_BRD4_up::1::1055_chr7
2_Uninjured_BRD4_up	1056	7	107778800	107802399	23599	107788336	32	6.94669	694	0	0	0				2_Uninjured_BRD4_up::1::1056_chr7
2_Uninjured_BRD4_up	1057	7	114144400	114148599	4199	114146688	29	14.0462	130	1	0	0				2_Uninjured_BRD4_up::1::1057_chr7
2_Uninjured_BRD4_up	1058	7	114905000	114924999	19999	114915808	34	6.38961	616	1	1	2	Ptp4a3, RGD1559695	-2749, 84207	upstream, downstream	2_Uninjured_BRD4_up::1::1058_chr7
2_Uninjured_BRD4_up	1059	7	117396600	117413399	16799	117405504	78	9.83752	517	2	4	5	Cyc1, Sharpin, Maf1, RGD1562063, Fam203a	8307, -511, 187, -7060, -16545	downstream, upstream, in gene, upstream, upstream	2_Uninjured_BRD4_up::1::1059_chr7
2_Uninjured_BRD4_up	1060	7	117494600	117519399	24799	117506784	53	11.2152	762	1	2	3	Bop1, Scx, Hsf1	19189, 78, -19370	in gene, in gene, upstream	2_Uninjured_BRD4_up::1::1060_chr7
2_Uninjured_BRD4_up	1061	7	117765200	117780999	15799	117767904	59	10.2097	472	5	3	5	Recql4, Lrrc14, Lrrc24, MGC94207, Arhgap39	-6869, 5977, 6946, 8624, 101440	upstream, downstream, in gene, downstream, downstream	2_Uninjured_BRD4_up::1::1061_chr7
2_Uninjured_BRD4_up	1062	7	118046800	118051799	4999	118049984	17	7.88591	149	0	0	0				2_Uninjured_BRD4_up::1::1062_chr7
2_Uninjured_BRD4_up	1063	7	118076200	118080599	4399	118078448	22	7.60584	137	0	0	0				2_Uninjured_BRD4_up::1::1063_chr7
2_Uninjured_BRD4_up	1064	7	118081400	118098599	17199	118082176	30	6.22835	508	0	0	1	Mb	19446	downstream	2_Uninjured_BRD4_up::1::1064_chr7
2_Uninjured_BRD4_up	1065	7	118351200	118396999	45799	118388480	35	5.96064	1372	1	1	1	Rbfox2	35	in gene	2_Uninjured_BRD4_up::1::1065_chr7
2_Uninjured_BRD4_up	1066	7	118403800	118429199	25399	118421280	51	8.09724	761	0	0	0				2_Uninjured_BRD4_up::1::1066_chr7
2_Uninjured_BRD4_up	1067	7	118810000	118814799	4799	118812848	17	5.48299	147	0	1	1	LOC100362333	-249	upstream	2_Uninjured_BRD4_up::1::1067_chr7
2_Uninjured_BRD4_up	1068	7	119053800	119069599	15799	119067168	116	15.5962	478	1	1	1	LOC100911597	254	in gene	2_Uninjured_BRD4_up::1::1068_chr7
2_Uninjured_BRD4_up	1069	7	119575800	119582999	7199	119580704	43	8.81448	221	0	0	1	LOC686841	23146	downstream	2_Uninjured_BRD4_up::1::1069_chr7
2_Uninjured_BRD4_up	1070	7	119607200	119627599	20399	119614432	52	8.10252	595	3	3	3	LOC686841, Tst, Mpst	-10582, -685, -2879	upstream, upstream, upstream	2_Uninjured_BRD4_up::1::1070_chr7
2_Uninjured_BRD4_up	1071	7	119730000	119746599	16599	119741200	44	9.0813	492	1	1	2	C1qtnf6, Sstr3	104, 15192	in gene, downstream	2_Uninjured_BRD4_up::1::1071_chr7
2_Uninjured_BRD4_up	1072	7	120009000	120012799	3799	120012256	18	6.17797	118	0	0	1	Card10	6724	in gene	2_Uninjured_BRD4_up::1::1072_chr7
2_Uninjured_BRD4_up	1073	7	120017400	120025799	8399	120018816	25	6.61225	245	1	1	1	Card10	164	in gene	2_Uninjured_BRD4_up::1::1073_chr7
2_Uninjured_BRD4_up	1074	7	120038000	120067199	29199	120054720	64	7.98026	861	2	2	2	Cdc42ep1, Lgals2	-3965, 14413	upstream, downstream	2_Uninjured_BRD4_up::1::1074_chr7
2_Uninjured_BRD4_up	1075	7	120191600	120209399	17799	120198048	45	6.69944	539	2	0	1	Triobp	29827	in gene	2_Uninjured_BRD4_up::1::1075_chr7
2_Uninjured_BRD4_up	1076	7	120246800	120258599	11799	120251552	108	14.6919	344	2	4	4	H1f0, Gcat, LOC100910685, Galr3	-609, -2901, -8145, -12565	upstream, upstream, upstream, upstream	2_Uninjured_BRD4_up::1::1076_chr7
2_Uninjured_BRD4_up	1077	7	120323600	120330799	7199	120325312	17	6.87946	224	0	0	1	Eif3s6ip	10686	in gene	2_Uninjured_BRD4_up::1::1077_chr7
2_Uninjured_BRD4_up	1078	7	120452800	120466799	13999	120458880	100	10.6462	424	0	1	1	Pick1	-238	upstream	2_Uninjured_BRD4_up::1::1078_chr7
2_Uninjured_BRD4_up	1079	7	120467800	120491199	23399	120481440	83	7.56939	699	3	1	3	Pick1, Slc16a8, Baiap2l2	22322, 2267, 30355	downstream, in gene, downstream	2_Uninjured_BRD4_up::1::1079_chr7
2_Uninjured_BRD4_up	1080	7	120571000	120631399	60399	120573696	93	13.151	1841	3	2	2	Maff, Tmem184b	123, 55726	in gene, downstream	2_Uninjured_BRD4_up::1::1080_chr7
2_Uninjured_BRD4_up	1081	7	120934200	120962399	28199	120958112	83	7.45173	839	1	1	2	Gtpbp1, Sun2	43879, 416	downstream, in gene	2_Uninjured_BRD4_up::1::1081_chr7
2_Uninjured_BRD4_up	1082	7	121136800	121144999	8199	121143296	38	8.28627	255	2	1	1	Cbx7	425	in gene	2_Uninjured_BRD4_up::1::1082_chr7
2_Uninjured_BRD4_up	1083	7	121462000	121482399	20399	121468704	195	13.694	621	2	2	3	Smcr7l, Atf4, Rps19bp1	17594, -607, 8186	downstream, upstream, downstream	2_Uninjured_BRD4_up::1::1083_chr7
2_Uninjured_BRD4_up	1084	7	122896600	122902599	5999	122899728	65	13.2011	184	1	1	2	L3mbtl2, Chadl	28290, 2449	downstream, in gene	2_Uninjured_BRD4_up::1::1084_chr7
2_Uninjured_BRD4_up	1085	7	123011600	123024399	12799	123018560	59	10.229	393	1	2	3	Zc3h7b, LOC100910463, Tef	42050, 8949, -722	downstream, downstream, upstream	2_Uninjured_BRD4_up::1::1085_chr7
2_Uninjured_BRD4_up	1086	7	123040200	123047999	7799	123042720	61	21.284	243	0	0	2	Tef, Tob2	23438, 20915	downstream, downstream	2_Uninjured_BRD4_up::1::1086_chr7
2_Uninjured_BRD4_up	1087	7	123059200	123067399	8199	123063712	92	24.3068	251	2	2	3	Tob2, LOC100910491, Phf5a	-77, 414, 13534	upstream, in gene, downstream	2_Uninjured_BRD4_up::1::1087_chr7
2_Uninjured_BRD4_up	1088	7	123362200	123374999	12799	123364480	70	9.34688	369	1	1	2	Ccdc134, Srebf2	16676, -15	downstream, upstream	2_Uninjured_BRD4_up::1::1088_chr7
2_Uninjured_BRD4_up	1089	7	123552000	123576599	24599	123559136	70	10.0649	755	4	4	5	Naga, Fam109b, RGD1311310, Ndufa6, Cyp2d4	-2997, 487, -4364, 12502, 33872	upstream, in gene, upstream, downstream, downstream	2_Uninjured_BRD4_up::1::1089_chr7
2_Uninjured_BRD4_up	1090	7	123587800	123594599	6799	123592384	25	6.93035	201	0	1	2	Cyp2d4, Cyp2d5	624, 13290	in gene, downstream	2_Uninjured_BRD4_up::1::1090_chr7
2_Uninjured_BRD4_up	1091	7	123997800	124031599	33799	124003296	79	13.1947	1022	2	2	3	Poldip3, LOC100910786, Cyb5r3	217, 27398, 21207	in gene, downstream, downstream	2_Uninjured_BRD4_up::1::1091_chr7
2_Uninjured_BRD4_up	1092	7	124555400	124569599	14199	124560128	21	7.25238	420	0	0	1	Scube1	48552	in gene	2_Uninjured_BRD4_up::1::1092_chr7
2_Uninjured_BRD4_up	1093	7	125649200	125670599	21399	125652224	58	9.23135	657	1	1	2	Upk3a, Fam118a	17744, 173	downstream, in gene	2_Uninjured_BRD4_up::1::1093_chr7
2_Uninjured_BRD4_up	1094	7	125763200	125797399	34199	125765152	26	7.97889	1042	1	0	1	Ribc2	22563	downstream	2_Uninjured_BRD4_up::1::1094_chr7
2_Uninjured_BRD4_up	1095	7	125805000	125856999	51999	125811552	33	9.69051	1580	1	2	2	Fbln1, LOC100362423	856, -43390	in gene, upstream	2_Uninjured_BRD4_up::1::1095_chr7
2_Uninjured_BRD4_up	1096	7	126194800	126215399	20599	126208576	98	14.2446	597	0	0	0				2_Uninjured_BRD4_up::1::1096_chr7
2_Uninjured_BRD4_up	1097	7	126229600	126313999	84399	126265120	115	16.9025	2606	4	2	2	Mirlet7c-2, Mirlet7b	-35801, -36216	upstream, upstream	2_Uninjured_BRD4_up::1::1097_chr7
2_Uninjured_BRD4_up	1098	7	127238000	127243399	5399	127242304	19	5	166	0	0	0				2_Uninjured_BRD4_up::1::1098_chr7
2_Uninjured_BRD4_up	1099	7	129528600	129552999	24399	129544416	69	9.14424	721	1	1	1	Pim3	-172	upstream	2_Uninjured_BRD4_up::1::1099_chr7
2_Uninjured_BRD4_up	1100	7	134628400	134636599	8199	134631296	22	9.37302	252	0	0	0				2_Uninjured_BRD4_up::1::1100_chr7
2_Uninjured_BRD4_up	1101	7	136680800	136685599	4799	136681920	15	5.21233	146	0	0	0				2_Uninjured_BRD4_up::1::1101_chr7
2_Uninjured_BRD4_up	1102	7	138354200	138369199	14999	138360784	32	7.91447	456	1	0	0				2_Uninjured_BRD4_up::1::1102_chr7
2_Uninjured_BRD4_up	1103	7	139498400	139521599	23199	139509568	66	15.4173	707	1	1	1	Hdac7	14425	in gene	2_Uninjured_BRD4_up::1::1103_chr7
2_Uninjured_BRD4_up	1104	7	139782200	139790199	7999	139783424	64	9.99559	227	1	1	2	Tmprss12, Mettl7a	19218, -331	downstream, upstream	2_Uninjured_BRD4_up::1::1104_chr7
2_Uninjured_BRD4_up	1105	7	140028200	140031799	3599	140030144	38	11.2636	110	1	0	0				2_Uninjured_BRD4_up::1::1105_chr7
2_Uninjured_BRD4_up	1106	7	140539600	140542599	2999	140541184	26	9.63441	93	0	0	0				2_Uninjured_BRD4_up::1::1106_chr7
2_Uninjured_BRD4_up	1107	7	140552400	140584599	32199	140571104	69	9.10917	971	1	2	2	LOC683410, Acvrl1	13180, -5900	downstream, upstream	2_Uninjured_BRD4_up::1::1107_chr7
2_Uninjured_BRD4_up	1108	7	140758800	140828399	69599	140816768	116	13.0337	2109	1	1	1	Krt80	16	in gene	2_Uninjured_BRD4_up::1::1108_chr7
2_Uninjured_BRD4_up	1109	7	141172600	141185599	12999	141177168	33	7.55831	403	0	0	1	Krt72	13804	downstream	2_Uninjured_BRD4_up::1::1109_chr7
2_Uninjured_BRD4_up	1110	7	141208400	141219399	10999	141212880	22	6.77508	329	0	2	2	Krt73, Krt2	-6409, 5274	upstream, in gene	2_Uninjured_BRD4_up::1::1110_chr7
2_Uninjured_BRD4_up	1111	7	141244400	141247799	3399	141246560	37	8.36191	105	0	0	1	Krt1	4512	in gene	2_Uninjured_BRD4_up::1::1111_chr7
2_Uninjured_BRD4_up	1112	7	141305200	141314799	9599	141309808	20	5.63087	298	0	0	1	Krt4	11358	downstream	2_Uninjured_BRD4_up::1::1112_chr7
2_Uninjured_BRD4_up	1113	7	141362600	141381199	18599	141372672	96	20.5662	574	0	0	0				2_Uninjured_BRD4_up::1::1113_chr7
2_Uninjured_BRD4_up	1114	7	141488000	141536999	48999	141503808	104	13.8829	1503	2	2	4	Eif4b, Tenc1, Spryd3, Igfbp6	27625, 900, 31039, -42427	downstream, in gene, downstream, upstream	2_Uninjured_BRD4_up::1::1114_chr7
2_Uninjured_BRD4_up	1115	7	141636200	141653599	17399	141650240	64	13.0859	524	1	1	2	Itgb7, Rarg	-19753, 10220	upstream, in gene	2_Uninjured_BRD4_up::1::1115_chr7
2_Uninjured_BRD4_up	1116	7	141654400	141666399	11999	141660496	46	10.126	373	1	1	1	Rarg	-36	upstream	2_Uninjured_BRD4_up::1::1116_chr7
2_Uninjured_BRD4_up	1117	7	141751000	141763999	12999	141752128	52	8	386	2	2	2	Aaas, Sp7	-152, 10662	upstream, downstream	2_Uninjured_BRD4_up::1::1117_chr7
2_Uninjured_BRD4_up	1118	7	141785000	141815799	30799	141805056	170	15.8057	952	2	1	1	Sp1	-986	upstream	2_Uninjured_BRD4_up::1::1118_chr7
2_Uninjured_BRD4_up	1119	7	141909800	141921399	11599	141913888	61	9.92758	359	2	3	4	Map3k12, Tarbp2, Npff, Atf7	-1587, 149, 5980, 102130	upstream, in gene, downstream, downstream	2_Uninjured_BRD4_up::1::1119_chr7
2_Uninjured_BRD4_up	1120	8	5791800	5794399	2599	5793088	19	6.40741	81	0	1	1	Mmp27	-149	upstream	2_Uninjured_BRD4_up::1::1120_chr8
2_Uninjured_BRD4_up	1121	8	11885200	11916599	31399	11888928	36	10.2336	959	0	1	2	Ccdc82, Maml2	42877, -370	downstream, upstream	2_Uninjured_BRD4_up::1::1121_chr8
2_Uninjured_BRD4_up	1122	8	12488600	12512799	24199	12490592	27	7.90349	746	0	0	0				2_Uninjured_BRD4_up::1::1122_chr8
2_Uninjured_BRD4_up	1123	8	13504200	13516199	11999	13506656	40	7.2095	358	1	0	1	Panx1	40495	downstream	2_Uninjured_BRD4_up::1::1123_chr8
2_Uninjured_BRD4_up	1124	8	21944200	21979199	34999	21966923	46	6.3242	1058	4	4	5	LOC500956, Angptl6, Ppan, Eif3g, Dnmt1	20370, -8779, 4743, 5056, 57733	downstream, upstream, downstream, downstream, downstream	2_Uninjured_BRD4_up::1::1124_chr8
2_Uninjured_BRD4_up	1125	8	22070000	22098999	28999	22091552	70	8.03286	852	2	3	4	Mrpl4, Icam1, Icam4, Icam5	13471, -603, -13013, -15538	downstream, upstream, upstream, upstream	2_Uninjured_BRD4_up::1::1125_chr8
2_Uninjured_BRD4_up	1126	8	22843800	22882999	39199	22875424	101	15.2327	1212	2	2	3	Spc24-ps1, Kank2, Dock6	-36024, -47, 53512	upstream, upstream, downstream	2_Uninjured_BRD4_up::1::1126_chr8
2_Uninjured_BRD4_up	1127	8	22902200	22936999	34799	22928800	36	5.69492	1062	2	2	2	Dock6, LOC100361444	136, 17812	in gene, downstream	2_Uninjured_BRD4_up::1::1127_chr8
2_Uninjured_BRD4_up	1128	8	23360000	23365399	5399	23363728	66	11.3795	166	1	0	0				2_Uninjured_BRD4_up::1::1128_chr8
2_Uninjured_BRD4_up	1129	8	28370200	28373799	3599	28371584	24	10.469	113	1	1	1	Igsf9b	52	in gene	2_Uninjured_BRD4_up::1::1129_chr8
2_Uninjured_BRD4_up	1130	8	31523000	31548399	25399	31526224	48	6.34189	740	1	1	1	Snx19	-553	upstream	2_Uninjured_BRD4_up::1::1130_chr8
2_Uninjured_BRD4_up	1131	8	31570400	31586599	16199	31577024	30	6.43992	491	0	0	1	Snx19	50247	downstream	2_Uninjured_BRD4_up::1::1131_chr8
2_Uninjured_BRD4_up	1132	8	31622000	31635599	13599	31625344	26	9.46905	420	0	0	0				2_Uninjured_BRD4_up::1::1132_chr8
2_Uninjured_BRD4_up	1133	8	31854600	31864799	10199	31858176	27	8.38782	312	0	0	0				2_Uninjured_BRD4_up::1::1133_chr8
2_Uninjured_BRD4_up	1134	8	31891200	31904999	13799	31902224	25	6.3932	412	0	0	0				2_Uninjured_BRD4_up::1::1134_chr8
2_Uninjured_BRD4_up	1135	8	32000200	32028399	28199	32026080	51	9.26026	853	1	1	1	Adamts15	861	in gene	2_Uninjured_BRD4_up::1::1135_chr8
2_Uninjured_BRD4_up	1136	8	32038000	32081799	43799	32044672	59	9.07715	1335	1	1	1	Adamts8	157	in gene	2_Uninjured_BRD4_up::1::1136_chr8
2_Uninjured_BRD4_up	1137	8	32145200	32159999	14799	32148768	35	6.67281	434	0	0	0				2_Uninjured_BRD4_up::1::1137_chr8
2_Uninjured_BRD4_up	1138	8	36219000	36229799	10799	36227472	33	9.06627	332	0	0	1	Kirrel3	504792	in gene	2_Uninjured_BRD4_up::1::1138_chr8
2_Uninjured_BRD4_up	1139	8	36254000	36256599	2599	36255136	21	8.20988	81	0	0	1	Kirrel3	532456	in gene	2_Uninjured_BRD4_up::1::1139_chr8
2_Uninjured_BRD4_up	1140	8	39607600	39628999	21399	39626432	44	8.34062	640	1	0	0				2_Uninjured_BRD4_up::1::1140_chr8
2_Uninjured_BRD4_up	1141	8	39837000	39843799	6799	39841792	27	6.47429	175	0	1	1	Ccdc15	-10427	upstream	2_Uninjured_BRD4_up::1::1141_chr8
2_Uninjured_BRD4_up	1142	8	39847000	39853599	6599	39851104	16	4.53368	193	0	0	0				2_Uninjured_BRD4_up::1::1142_chr8
2_Uninjured_BRD4_up	1143	8	39863800	39867399	3599	39866032	27	6.45631	103	1	0	0				2_Uninjured_BRD4_up::1::1143_chr8
2_Uninjured_BRD4_up	1144	8	43905800	43910999	5199	43908784	30	8.88889	162	0	0	0				2_Uninjured_BRD4_up::1::1144_chr8
2_Uninjured_BRD4_up	1145	8	44620600	44643799	23199	44638272	83	9.21182	694	1	0	0				2_Uninjured_BRD4_up::1::1145_chr8
2_Uninjured_BRD4_up	1146	8	44670000	44683599	13599	44675616	87	11.4073	410	0	0	0				2_Uninjured_BRD4_up::1::1146_chr8
2_Uninjured_BRD4_up	1147	8	47019400	47053999	34599	47020160	63	7.71128	1046	2	3	4	Usp2, Mfrp, C1qtnf5, Rnf26	-2456, -33928, -39436, 44980	upstream, upstream, upstream, downstream	2_Uninjured_BRD4_up::1::1147_chr8
2_Uninjured_BRD4_up	1148	8	47418200	47462199	43999	47420256	93	11.5316	1343	2	1	2	Bcl9l, Cxcr5	-3814, 48628	upstream, downstream	2_Uninjured_BRD4_up::1::1148_chr8
2_Uninjured_BRD4_up	1149	8	47801000	47807599	6599	47805216	39	9.66495	194	1	1	1	Mll1	-791	upstream	2_Uninjured_BRD4_up::1::1149_chr8
2_Uninjured_BRD4_up	1150	8	48821000	48878199	57199	48824288	94	8.53895	1746	3	3	4	Pcsk7, Tagln, Sidt2, Pafah1b2	-100, 28550, 46837, 78157	upstream, downstream, downstream, downstream	2_Uninjured_BRD4_up::1::1150_chr8
2_Uninjured_BRD4_up	1151	8	51024600	51031799	7199	51027376	16	4.57073	205	0	0	0				2_Uninjured_BRD4_up::1::1151_chr8
2_Uninjured_BRD4_up	1152	8	51564600	51588999	24399	51570864	44	7.59103	736	0	0	1	Zbtb16	168922	downstream	2_Uninjured_BRD4_up::1::1152_chr8
2_Uninjured_BRD4_up	1153	8	51592400	51601199	8799	51598544	15	5.74182	275	0	0	1	Zbtb16	141242	in gene	2_Uninjured_BRD4_up::1::1153_chr8
2_Uninjured_BRD4_up	1154	8	51617000	51742799	125799	51663696	109	17.7981	3889	1	1	1	Zbtb16	76090	in gene	2_Uninjured_BRD4_up::1::1154_chr8
2_Uninjured_BRD4_up	1155	8	51836000	51849999	13999	51840224	28	7.77315	432	0	0	0				2_Uninjured_BRD4_up::1::1155_chr8
2_Uninjured_BRD4_up	1156	8	57856600	57862399	5799	57859744	78	13.9326	178	1	1	1	Dnaja4	430	in gene	2_Uninjured_BRD4_up::1::1156_chr8
2_Uninjured_BRD4_up	1157	8	60107600	60138399	30799	60109824	51	11.0146	957	1	0	1	Cspg4	8664	in gene	2_Uninjured_BRD4_up::1::1157_chr8
2_Uninjured_BRD4_up	1158	8	60148400	60167999	19599	60165152	64	8.9046	608	1	2	3	Snx33, LOC691065, Imp3	-593, -855, -11396	upstream, upstream, upstream	2_Uninjured_BRD4_up::1::1158_chr8
2_Uninjured_BRD4_up	1159	8	62316200	62322199	5999	62319776	96	21.4023	174	1	1	1	Clk3	-858	upstream	2_Uninjured_BRD4_up::1::1159_chr8
2_Uninjured_BRD4_up	1160	8	63633200	63642399	9199	63636224	30	9.85866	283	0	0	0				2_Uninjured_BRD4_up::1::1160_chr8
2_Uninjured_BRD4_up	1161	8	64800000	64808199	8199	64805259	13	5.5587	247	0	0	1	Thsd4	321309	in gene	2_Uninjured_BRD4_up::1::1161_chr8
2_Uninjured_BRD4_up	1162	8	64930200	64950799	20599	64937344	24	6.47847	627	0	0	1	Thsd4	189224	in gene	2_Uninjured_BRD4_up::1::1162_chr8
2_Uninjured_BRD4_up	1163	8	65140200	65160399	20199	65149163	23	7.24	600	0	0	0				2_Uninjured_BRD4_up::1::1163_chr8
2_Uninjured_BRD4_up	1164	8	65163000	65176399	13399	65166080	32	8.30361	415	1	0	0				2_Uninjured_BRD4_up::1::1164_chr8
2_Uninjured_BRD4_up	1165	8	65372400	65390999	18599	65386592	21	5.68015	544	0	0	1	Larp6	24293	downstream	2_Uninjured_BRD4_up::1::1165_chr8
2_Uninjured_BRD4_up	1166	8	65392200	65403599	11399	65400016	23	7.17752	338	0	0	1	Larp6	37717	downstream	2_Uninjured_BRD4_up::1::1166_chr8
2_Uninjured_BRD4_up	1167	8	65536600	65550199	13599	65546496	35	7.58098	389	0	0	0				2_Uninjured_BRD4_up::1::1167_chr8
2_Uninjured_BRD4_up	1168	8	65594400	65601199	6799	65599168	23	9.75117	213	0	0	0				2_Uninjured_BRD4_up::1::1168_chr8
2_Uninjured_BRD4_up	1169	8	65866600	65877199	10599	65872512	14	4.8652	319	0	0	0				2_Uninjured_BRD4_up::1::1169_chr8
2_Uninjured_BRD4_up	1170	8	66532000	66541399	9399	66534784	14	4.25887	282	0	0	0				2_Uninjured_BRD4_up::1::1170_chr8
2_Uninjured_BRD4_up	1171	8	66941200	66955599	14399	66945728	32	8.12045	440	0	0	1	Spesp1	21198	downstream	2_Uninjured_BRD4_up::1::1171_chr8
2_Uninjured_BRD4_up	1172	8	67107000	67112399	5399	67109328	25	6.22289	166	0	0	1	Coro2b	67848	in gene	2_Uninjured_BRD4_up::1::1172_chr8
2_Uninjured_BRD4_up	1173	8	67433200	67439799	6599	67437568	78	12.9801	201	1	1	1	Fem1b	-295	upstream	2_Uninjured_BRD4_up::1::1173_chr8
2_Uninjured_BRD4_up	1174	8	67669200	67675399	6199	67673616	12	5.18539	178	0	0	0				2_Uninjured_BRD4_up::1::1174_chr8
2_Uninjured_BRD4_up	1175	8	67679800	67684399	4599	67683456	53	18.9236	144	0	0	0				2_Uninjured_BRD4_up::1::1175_chr8
2_Uninjured_BRD4_up	1176	8	67703600	67720599	16999	67712800	62	11.4683	489	0	0	0				2_Uninjured_BRD4_up::1::1176_chr8
2_Uninjured_BRD4_up	1177	8	67722600	67748199	25599	67729696	92	9.08438	794	1	0	0				2_Uninjured_BRD4_up::1::1177_chr8
2_Uninjured_BRD4_up	1178	8	68557600	68595799	38199	68579296	90	9.11471	1142	1	0	0				2_Uninjured_BRD4_up::1::1178_chr8
2_Uninjured_BRD4_up	1179	8	68603400	68643199	39799	68623808	32	7.85376	1224	1	0	1	Smad6	52823	in gene	2_Uninjured_BRD4_up::1::1179_chr8
2_Uninjured_BRD4_up	1180	8	68663800	68684399	20599	68678336	63	9.47876	612	1	1	1	Smad6	-1705	upstream	2_Uninjured_BRD4_up::1::1180_chr8
2_Uninjured_BRD4_up	1181	8	68699400	68733999	34599	68724096	55	7.52775	1027	1	0	0				2_Uninjured_BRD4_up::1::1181_chr8
2_Uninjured_BRD4_up	1182	8	68734200	68775599	41399	68771744	51	10.442	1258	1	1	1	Lctl	-8340	upstream	2_Uninjured_BRD4_up::1::1182_chr8
2_Uninjured_BRD4_up	1183	8	69511200	69518799	7599	69516016	94	12.206	233	1	1	1	Dis3l	466	in gene	2_Uninjured_BRD4_up::1::1183_chr8
2_Uninjured_BRD4_up	1184	8	70464200	70472199	7999	70467936	28	8.08898	236	0	0	2	Cilp, Clpx	15578, -13000	downstream, upstream	2_Uninjured_BRD4_up::1::1184_chr8
2_Uninjured_BRD4_up	1185	8	70576800	70615399	38599	70591520	78	10.7406	1168	2	1	4	Pdcd7, Ubap1l, Rasl12, Slc51b	37783, 21900, -16355, 38759	downstream, downstream, upstream, downstream	2_Uninjured_BRD4_up::1::1185_chr8
2_Uninjured_BRD4_up	1186	8	70827800	70837799	9999	70830080	35	10.9836	304	0	0	1	Pif1	18727	downstream	2_Uninjured_BRD4_up::1::1186_chr8
2_Uninjured_BRD4_up	1187	8	70848400	70865599	17199	70853248	42	7.21705	516	1	1	1	Rbpms2	396	in gene	2_Uninjured_BRD4_up::1::1187_chr8
2_Uninjured_BRD4_up	1188	8	71864200	71875799	11599	71869888	60	13.6499	357	1	1	3	Herc1, Fbxl22, Usp3	173712, 2559, 81195	downstream, in gene, downstream	2_Uninjured_BRD4_up::1::1188_chr8
2_Uninjured_BRD4_up	1189	8	73274000	73279999	5999	73276096	22	7.88649	185	0	0	1	Rsl24d1	19111	downstream	2_Uninjured_BRD4_up::1::1189_chr8
2_Uninjured_BRD4_up	1190	8	73784000	73798999	14999	73791488	76	10.6291	461	0	0	1	Rfx7	136508	downstream	2_Uninjured_BRD4_up::1::1190_chr8
2_Uninjured_BRD4_up	1191	8	74797400	74819999	22599	74800704	62	8.11367	695	1	1	1	Cgnl1	-1740	upstream	2_Uninjured_BRD4_up::1::1191_chr8
2_Uninjured_BRD4_up	1192	8	74821200	74900599	79399	74892160	38	10.5245	2454	0	0	1	Cgnl1	89716	in gene	2_Uninjured_BRD4_up::1::1192_chr8
2_Uninjured_BRD4_up	1193	8	74907200	74910599	3399	74908640	20	7.40566	106	0	0	1	Cgnl1	106196	in gene	2_Uninjured_BRD4_up::1::1193_chr8
2_Uninjured_BRD4_up	1194	8	74918400	74942399	23999	74926976	14	4.84945	724	0	0	1	Cgnl1	124532	in gene	2_Uninjured_BRD4_up::1::1194_chr8
2_Uninjured_BRD4_up	1195	8	79809000	79820999	11999	79814048	47	7.86141	368	0	0	1	Rora	618130	in gene	2_Uninjured_BRD4_up::1::1195_chr8
2_Uninjured_BRD4_up	1196	8	79842000	79845399	3399	79844000	82	21.9592	98	2	0	1	Rora	648082	in gene	2_Uninjured_BRD4_up::1::1196_chr8
2_Uninjured_BRD4_up	1197	8	91156200	91167199	10999	91162560	22	7.59104	335	0	0	1	Bckdhb	180041	in gene	2_Uninjured_BRD4_up::1::1197_chr8
2_Uninjured_BRD4_up	1198	8	103808800	103817199	8399	103814048	40	13.3498	263	0	0	0				2_Uninjured_BRD4_up::1::1198_chr8
2_Uninjured_BRD4_up	1199	8	103836000	103842799	6799	103842400	20	6.19072	194	0	0	0				2_Uninjured_BRD4_up::1::1199_chr8
2_Uninjured_BRD4_up	1200	8	104020000	104117199	97199	104068608	106	11.5803	2971	1	2	2	Zbtb38, LOC100909637	-28567, 20935	upstream, downstream	2_Uninjured_BRD4_up::1::1200_chr8
2_Uninjured_BRD4_up	1201	8	104211400	104221599	10199	104217336	29	7.07516	306	0	0	1	Acpl2	19862	in gene	2_Uninjured_BRD4_up::1::1201_chr8
2_Uninjured_BRD4_up	1202	8	104222400	104242599	20199	104237536	82	10.3505	602	1	1	1	Acpl2	-338	upstream	2_Uninjured_BRD4_up::1::1202_chr8
2_Uninjured_BRD4_up	1203	8	108166800	108183799	16999	108175552	40	9.35534	515	0	0	1	Il20rb	19305	in gene	2_Uninjured_BRD4_up::1::1203_chr8
2_Uninjured_BRD4_up	1204	8	108834600	108841199	6599	108836032	63	8.97	200	1	1	1	Pccb	99	in gene	2_Uninjured_BRD4_up::1::1204_chr8
2_Uninjured_BRD4_up	1205	8	109150600	109156599	5999	109153792	15	4.96471	170	0	0	0				2_Uninjured_BRD4_up::1::1205_chr8
2_Uninjured_BRD4_up	1206	8	110501000	110536399	35399	110505248	65	8.30968	1043	1	2	2	Cep63, Anapc13	8576, 80	in gene, in gene	2_Uninjured_BRD4_up::1::1206_chr8
2_Uninjured_BRD4_up	1207	8	110602400	110621599	19199	110604512	139	14.8024	587	3	1	1	Amotl2	62	in gene	2_Uninjured_BRD4_up::1::1207_chr8
2_Uninjured_BRD4_up	1208	8	110656000	110669799	13799	110662448	55	12.4034	414	0	0	0				2_Uninjured_BRD4_up::1::1208_chr8
2_Uninjured_BRD4_up	1209	8	113424600	113428599	3999	113426816	73	14.775	120	1	1	1	Atp2c1	-202	upstream	2_Uninjured_BRD4_up::1::1209_chr8
2_Uninjured_BRD4_up	1210	8	114500600	114525399	24799	114519232	54	9.33557	745	3	4	6	Rpl29, Acy1, Abhd14a, Abhd14b, Pcbp4, Gpr62	23768, -15656, -5716, 4621, -525, 12745	downstream, upstream, upstream, downstream, upstream, downstream	2_Uninjured_BRD4_up::1::1210_chr8
2_Uninjured_BRD4_up	1211	8	115644400	115757799	113399	115724832	119	12.3572	3485	10	14	16	Cacna2d2, Tmem115, Cyb561d2, Nprl2, Zmynd10, Rassf1, Tusc2, Hyal2, Hyal1, Hyal3, LOC100910872, Ifrd2, LOC689621, Sema3b, Gnai2, Slc38a3	213843, 78982, -70722, 70622, 66059, 61423, 49609, 43286, 35648, 32060, 30751, 25476, -16103, -7657, 21892, 52606	downstream, downstream, upstream, downstream, downstream, downstream, downstream, downstream, downstream, downstream, downstream, downstream, upstream, upstream, downstream, downstream	2_Uninjured_BRD4_up::1::1211_chr8
2_Uninjured_BRD4_up	1212	8	116031200	116053999	22799	116040960	33	6.20146	685	1	1	3	Mon1a, Mst1r, Actl11	29471, 42, -21401	downstream, in gene, upstream	2_Uninjured_BRD4_up::1::1212_chr8
2_Uninjured_BRD4_up	1213	8	116176400	116192599	16199	116180560	41	9.04444	495	1	2	4	Ip6k1, Gmppb, Rnf123, Amigo3	21787, -442, 30069, -4535	downstream, upstream, downstream, upstream	2_Uninjured_BRD4_up::1::1213_chr8
2_Uninjured_BRD4_up	1214	8	116610400	116636799	26399	116625568	66	8.67602	784	1	3	3	Lamb2, Usp19, Qars	12491, -1525, -16805	downstream, upstream, upstream	2_Uninjured_BRD4_up::1::1214_chr8
2_Uninjured_BRD4_up	1215	8	116685800	116729399	43599	116698208	81	9.66873	1295	5	8	10	Qrich1, Impdh2, Ndufaf3, Mir3555, Mir191, Mir425, Dalrd3, Wdr6, P4htm, Arih2	46167, 6676, -33, 762, -659, -1116, -2238, 11056, 29052, 92649	downstream, downstream, upstream, downstream, upstream, upstream, upstream, downstream, downstream, downstream	2_Uninjured_BRD4_up::1::1215_chr8
2_Uninjured_BRD4_up	1216	8	118345200	118353999	8799	118349024	40	8.05283	265	1	1	1	Pth1r	-641	upstream	2_Uninjured_BRD4_up::1::1216_chr8
2_Uninjured_BRD4_up	1217	8	121653400	121697399	43999	121672016	36	9.46763	1313	0	0	2	Susd5, Crtap	27579, 43036	in gene, downstream	2_Uninjured_BRD4_up::1::1217_chr8
2_Uninjured_BRD4_up	1218	8	122296200	122302999	6799	122300256	64	13.6108	203	1	1	1	Gpd1l	159	in gene	2_Uninjured_BRD4_up::1::1218_chr8
2_Uninjured_BRD4_up	1219	8	122383800	122399599	15799	122394720	26	7.25319	470	0	0	1	Osbpl10	55108	in gene	2_Uninjured_BRD4_up::1::1219_chr8
2_Uninjured_BRD4_up	1220	8	122944400	122951599	7199	122946384	12	3.85308	211	0	0	0				2_Uninjured_BRD4_up::1::1220_chr8
2_Uninjured_BRD4_up	1221	8	124433200	124451799	18599	124441088	18	5.48987	543	0	0	1	Rbms3	355316	in gene	2_Uninjured_BRD4_up::1::1221_chr8
2_Uninjured_BRD4_up	1222	8	124543400	124556799	13399	124553536	29	8.68286	391	0	0	1	Rbms3	242868	in gene	2_Uninjured_BRD4_up::1::1222_chr8
2_Uninjured_BRD4_up	1223	8	126491200	126513599	22399	126493888	102	14.083	699	1	1	1	Itga9	293	in gene	2_Uninjured_BRD4_up::1::1223_chr8
2_Uninjured_BRD4_up	1224	8	126521800	126528399	6599	126525616	22	8.10784	204	0	0	1	Itga9	32021	in gene	2_Uninjured_BRD4_up::1::1224_chr8
2_Uninjured_BRD4_up	1225	8	126529400	126692999	163599	126674400	84	13.8063	5022	0	0	1	Itga9	180805	in gene	2_Uninjured_BRD4_up::1::1225_chr8
2_Uninjured_BRD4_up	1226	8	126694000	126704199	10199	126696821	15	5.24161	298	0	0	1	Itga9	203226	in gene	2_Uninjured_BRD4_up::1::1226_chr8
2_Uninjured_BRD4_up	1227	8	126708200	126741799	33599	126728096	28	4.90194	979	0	0	1	Itga9	234501	in gene	2_Uninjured_BRD4_up::1::1227_chr8
2_Uninjured_BRD4_up	1228	8	126746200	126790799	44599	126763040	39	9.29451	1365	0	0	1	Itga9	269445	in gene	2_Uninjured_BRD4_up::1::1228_chr8
2_Uninjured_BRD4_up	1229	8	126793000	126805799	12799	126798352	20	6.3342	386	0	0	1	Itga9	304757	downstream	2_Uninjured_BRD4_up::1::1229_chr8
2_Uninjured_BRD4_up	1230	8	126814800	126826599	11799	126821376	53	8.67045	352	1	0	0				2_Uninjured_BRD4_up::1::1230_chr8
2_Uninjured_BRD4_up	1231	8	128034200	128050399	16199	128043104	25	7.26514	479	0	0	1	Mobp	17911	in gene	2_Uninjured_BRD4_up::1::1231_chr8
2_Uninjured_BRD4_up	1232	8	128169000	128181199	12199	128173184	28	5.10606	330	1	0	0				2_Uninjured_BRD4_up::1::1232_chr8
2_Uninjured_BRD4_up	1233	8	128213800	128238599	24799	128234176	26	5.57453	738	0	0	1	Myrip	30276	in gene	2_Uninjured_BRD4_up::1::1233_chr8
2_Uninjured_BRD4_up	1234	8	130846000	130857199	11199	130846752	10	3.64725	309	0	0	0				2_Uninjured_BRD4_up::1::1234_chr8
2_Uninjured_BRD4_up	1235	8	131380600	131410399	29799	131400032	63	9.87472	886	1	1	3	Exosc7, LOC100912012, Cdcp1	42296, 5295, 49548	downstream, in gene, downstream	2_Uninjured_BRD4_up::1::1235_chr8
2_Uninjured_BRD4_up	1236	9	6126400	6131199	4799	6128608	6	2.47619	147	0	0	0				2_Uninjured_BRD4_up::1::1236_chr9
2_Uninjured_BRD4_up	1237	9	9454800	9474199	19399	9467840	83	8.02518	556	1	1	2	LOC301124, Safb	24214, 190	downstream, in gene	2_Uninjured_BRD4_up::1::1237_chr9
2_Uninjured_BRD4_up	1238	9	11923600	11932999	9399	11925792	20	6.53793	290	0	0	0				2_Uninjured_BRD4_up::1::1238_chr9
2_Uninjured_BRD4_up	1239	9	12170000	12175399	5399	12172672	19	7.57692	156	0	0	1	Kif6	73208	in gene	2_Uninjured_BRD4_up::1::1239_chr9
2_Uninjured_BRD4_up	1240	9	12635200	12645999	10799	12639168	28	7.74699	332	0	0	0				2_Uninjured_BRD4_up::1::1240_chr9
2_Uninjured_BRD4_up	1241	9	12693800	12699999	6199	12694384	12	4.89143	175	0	0	0				2_Uninjured_BRD4_up::1::1241_chr9
2_Uninjured_BRD4_up	1242	9	13445800	13448599	2799	13447104	17	6.87209	86	0	1	1	Apobec2	-4616	upstream	2_Uninjured_BRD4_up::1::1242_chr9
2_Uninjured_BRD4_up	1243	9	14407400	14421599	14199	14416112	71	14.4063	411	0	0	0				2_Uninjured_BRD4_up::1::1243_chr9
2_Uninjured_BRD4_up	1244	9	15347000	15349199	2199	15347632	133	60.3188	69	1	0	0				2_Uninjured_BRD4_up::1::1244_chr9
2_Uninjured_BRD4_up	1245	9	15545600	15560399	14799	15549696	84	11.0152	460	3	3	4	LOC680835, Mrpl2, Klc4, Ptk7	94, 4313, -4841, -19553	in gene, downstream, upstream, upstream	2_Uninjured_BRD4_up::1::1245_chr9
2_Uninjured_BRD4_up	1246	9	15640400	15653799	13399	15642832	71	13.9114	395	2	2	3	Ptk7, Srf, Cul9	73583, 238, -11929	downstream, in gene, upstream	2_Uninjured_BRD4_up::1::1246_chr9
2_Uninjured_BRD4_up	1247	9	15954800	15959599	4799	15958624	40	9.58667	150	0	0	2	Abcc10, Dlk2	20596, 3653	downstream, in gene	2_Uninjured_BRD4_up::1::1247_chr9
2_Uninjured_BRD4_up	1248	9	16129400	16151199	21799	16149984	56	6.9911	674	0	1	2	Rsph9, Mrps18a	29035, 64	downstream, in gene	2_Uninjured_BRD4_up::1::1248_chr9
2_Uninjured_BRD4_up	1249	9	16177200	16186199	8999	16179968	19	6.71377	276	0	0	0				2_Uninjured_BRD4_up::1::1249_chr9
2_Uninjured_BRD4_up	1250	9	16187000	16192799	5799	16188544	16	6.95	180	0	0	0				2_Uninjured_BRD4_up::1::1250_chr9
2_Uninjured_BRD4_up	1251	9	16699400	16719399	19999	16705856	97	11.2517	596	2	2	3	Hsp90ab1, Slc35b2, Nfkbie	-656, 9897, 18105	upstream, downstream, downstream	2_Uninjured_BRD4_up::1::1251_chr9
2_Uninjured_BRD4_up	1252	9	17740000	17752799	12799	17747627	19	7.84439	392	0	0	0				2_Uninjured_BRD4_up::1::1252_chr9
2_Uninjured_BRD4_up	1253	9	26272600	26282599	9999	26274688	28	5.51667	300	0	0	2	Gsta5, Gsta3	64299, 25507	downstream, downstream	2_Uninjured_BRD4_up::1::1253_chr9
2_Uninjured_BRD4_up	1254	9	26314600	26320799	6199	26316784	18	5.93785	177	0	0	1	LOC501110	41685	downstream	2_Uninjured_BRD4_up::1::1254_chr9
2_Uninjured_BRD4_up	1255	9	26375000	26383199	8199	26380800	26	7.22083	240	0	0	0				2_Uninjured_BRD4_up::1::1255_chr9
2_Uninjured_BRD4_up	1256	9	26384000	26387599	3599	26386624	24	7.68868	106	0	0	1	Khdc1b	-9528	upstream	2_Uninjured_BRD4_up::1::1256_chr9
2_Uninjured_BRD4_up	1257	9	29148200	29162999	14799	29160224	84	8.95227	440	1	1	1	Fam135a	-1611	upstream	2_Uninjured_BRD4_up::1::1257_chr9
2_Uninjured_BRD4_up	1258	9	29173200	29185999	12799	29182784	36	8.80977	389	0	0	0				2_Uninjured_BRD4_up::1::1258_chr9
2_Uninjured_BRD4_up	1259	9	37512000	37519999	7999	37513792	67	19.6223	233	0	0	0				2_Uninjured_BRD4_up::1::1259_chr9
2_Uninjured_BRD4_up	1260	9	37561800	37569399	7599	37564896	20	6.83486	218	0	0	0				2_Uninjured_BRD4_up::1::1260_chr9
2_Uninjured_BRD4_up	1261	9	37572600	37613399	40799	37582352	45	6.69593	1230	1	0	1	Dst	298185	downstream	2_Uninjured_BRD4_up::1::1261_chr9
2_Uninjured_BRD4_up	1262	9	42513800	42543799	29999	42526112	100	7.22431	905	1	1	2	Arid5a, Kansl3	-8209, 70919	upstream, downstream	2_Uninjured_BRD4_up::1::1262_chr9
2_Uninjured_BRD4_up	1263	9	42779400	42801799	22399	42792736	83	12.6739	690	2	2	3	Ankrd23, Ankrd39, Sema4c	-21245, -10914, 1040	upstream, upstream, in gene	2_Uninjured_BRD4_up::1::1263_chr9
2_Uninjured_BRD4_up	1264	9	42811000	42828399	17399	42815392	31	6.71077	529	0	0	1	Fam178b	88516	downstream	2_Uninjured_BRD4_up::1::1264_chr9
2_Uninjured_BRD4_up	1265	9	42831800	42841999	10199	42832448	21	8.01567	319	0	0	1	Fam178b	71460	downstream	2_Uninjured_BRD4_up::1::1265_chr9
2_Uninjured_BRD4_up	1266	9	43297200	43302199	4999	43299264	28	8.12583	151	0	0	1	Vwa3b	39356	in gene	2_Uninjured_BRD4_up::1::1266_chr9
2_Uninjured_BRD4_up	1267	9	43679000	43688199	9199	43684736	28	7.71119	277	0	0	1	Inpp4a	151229	in gene	2_Uninjured_BRD4_up::1::1267_chr9
2_Uninjured_BRD4_up	1268	9	45469400	45477999	8599	45471264	19	5.22901	262	0	0	0				2_Uninjured_BRD4_up::1::1268_chr9
2_Uninjured_BRD4_up	1269	9	45485200	45491799	6599	45489952	20	5.46907	194	0	0	0				2_Uninjured_BRD4_up::1::1269_chr9
[truncated: 25,557 more rows]
